# Supplementary material for: 3-[(2,4-Dichloro­phen­yl)imino­meth­yl]-2-hydr­oxy-5-methyl­benzaldehyde
Source: Acta Crystallogr Sect E Struct Rep Online. 2009 May 20;65(Pt 6):o1347. doi: 10.1107/S1600536809018303 (PMC2969673; doi:10.1107/S1600536809018303)
Supplement: Supplementary file 1 [file e-65-o1347-sup1.cif]

##############################################################################
###                                                                        ###
###        Electronic paper (Acta Crystallographica Section E)             ###
###                                                                        ###
##############################################################################
#                                                                            #
# This CIF contains the data in a paper accepted for publication in Acta     #
# Crystallographica Section E. It conforms to the requirements of Notes      #
# for Authors for Section E, and has been peer reviewed under the auspices   #
# of the IUCr Commission on Journals.                                        #
#                                                                            #
# Full details of the Crystallographic Information File format               #
# are given in the paper "The Crystallographic Information File (CIF):       #
# a New Standard Archive File for Crystallography" by S. R. Hall, F. H.      #
# Allen and I. D. Brown [Acta Cryst. (1991), A47, 655-685].                  #
#                                                                            #
# The current version of the core CIF dictionary is obtainable from          #
# ftp://ftp.iucr.org/pub/cif_core.dic. The current version number is 2.4.    #
#                                                                            #
# Software is freely available for graphical display of the structure(s) in  #
# this CIF.  For information consult the CIF home page http://www.iucr.org/  #
# cif/home.html                                                              #
#                                                                            #
# This file may be used for bona fide research purposes within the           #
# scientific community so long as proper attribution is given to the journal # 
# article from which it was obtained.                                        #
#                                                                            #
##############################################################################
                                             
data_I
_audit_creation_method     SHELXL-97
_chemical_name_systematic
;
3-[(2,4-Dichlorophenyl)iminomethyl]-2-hydroxy-5-methylbenzaldehyde
;
_chemical_name_common     ?
_chemical_formula_moiety     'C15 H11 Cl2 N O2'
_chemical_formula_sum     'C15 H11 Cl2 N O2'
_chemical_formula_iupac     'C15 H11 Cl2 N O2'
_chemical_formula_weight     308.15
_chemical_melting_point     ?
_symmetry_cell_setting     monoclinic
_symmetry_space_group_name_H-M     'P 21/c'
_symmetry_space_group_name_Hall     '-P 2ybc'
loop_
    _symmetry_equiv_pos_as_xyz
    'x, y, z'
    '-x, y+1/2, -z+1/2'
    '-x, -y, -z'
    'x, -y-1/2, z-1/2'
_cell_length_a     19.424(2)
_cell_length_b     4.6113(3)
_cell_length_c     15.4245(14)
_cell_angle_alpha     90.00
_cell_angle_beta     103.946(8)
_cell_angle_gamma     90.00
_cell_volume     1340.9(2)
_cell_formula_units_Z     4
_cell_measurement_reflns_used     6202
_cell_measurement_theta_min     1.93
_cell_measurement_theta_max     29.54
_cell_measurement_temperature     296(2)
_exptl_crystal_description     'plate'
_exptl_crystal_colour     'red'
_exptl_crystal_size_max     0.800
_exptl_crystal_size_mid     0.310
_exptl_crystal_size_min     0.020
_exptl_crystal_density_diffrn     1.526
_exptl_crystal_density_meas     ?
_exptl_crystal_density_method     'not measured'
_exptl_crystal_F_000     632
_exptl_absorpt_coefficient_mu     0.483
_exptl_absorpt_correction_type     integration
_exptl_absorpt_process_details     '(X-RED; Stoe & Cie, 2002)'
_exptl_absorpt_correction_T_min     0.8165
_exptl_absorpt_correction_T_max     0.9819
_exptl_special_details
;
120 frames, detector distance = 100 mm
;
_diffrn_ambient_temperature     296(2)
_diffrn_radiation_type     MoK\a
_diffrn_radiation_wavelength     0.71073
_diffrn_radiation_source     'fine-focus sealed tube'
_diffrn_radiation_monochromator     'plane graphite'
_diffrn_measurement_device_type     'Stoe IPDS II'
_diffrn_measurement_method     'rotation method'
_diffrn_detector_area_resol_mean     6.67
_diffrn_reflns_number     5912
_diffrn_reflns_av_R_equivalents     0.0990
_diffrn_reflns_av_sigmaI/netI     0.1235
_diffrn_reflns_theta_min     2.16
_diffrn_reflns_theta_max     26.00
_diffrn_reflns_theta_full     26.00
_diffrn_measured_fraction_theta_max     0.990
_diffrn_measured_fraction_theta_full     0.990
_diffrn_reflns_limit_h_min     -23
_diffrn_reflns_limit_h_max     22
_diffrn_reflns_limit_k_min     -5
_diffrn_reflns_limit_k_max     5
_diffrn_reflns_limit_l_min     -18
_diffrn_reflns_limit_l_max     18
_diffrn_standards_number     0
_diffrn_standards_interval_count     0
_diffrn_standards_interval_time     ?
_diffrn_standards_decay_%     0
_refine_special_details
;
Refinement of <i>F</i>^2^ against ALL reflections. The weighted <i>R</i>-factor
<i>wR</i> and goodness of fit <i>S</i> are based on <i>F</i>^2^, conventional
<i>R</i>-factors <i>R</i> are based on <i>F</i>, with <i>F</i> set to zero for
negative <i>F</i>^2^. The threshold expression of <i>F</i>^2^ >
\s(<i>F</i>^2^) is used only for calculating <i>R</i>-factors(gt) <i>etc</i>.
and is not relevant to the choice of reflections for refinement.
<i>R</i>-factors based on <i>F</i>^2^ are statistically about twice as large
as those based on <i>F</i>, and <i>R</i>- factors based on ALL data will be
even larger.
;
_reflns_number_total     2613
_reflns_number_gt     1228
_reflns_threshold_expression     I>2\s(I)
_refine_ls_structure_factor_coef     Fsqd
_refine_ls_matrix_type     full
_refine_ls_R_factor_all     0.1487
_refine_ls_R_factor_gt     0.0627
_refine_ls_wR_factor_gt     0.1105
_refine_ls_wR_factor_ref     0.1379
_refine_ls_goodness_of_fit_ref     0.909
_refine_ls_restrained_S_all     0.909
_refine_ls_number_reflns     2613
_refine_ls_number_parameters     183
_refine_ls_number_restraints     0
_refine_ls_hydrogen_treatment     constr
_refine_ls_weighting_scheme     calc
_refine_ls_weighting_details
                 'calc w=1/[\s^2^(Fo^2^)+(0.0441P)^2^] where P=(Fo^2^+2Fc^2^)/3'
_atom_sites_solution_hydrogens     geom
_atom_sites_solution_primary     direct
_atom_sites_solution_secondary     difmap
_refine_ls_shift/su_max     0.000
_refine_ls_shift/su_mean     0.000
_refine_diff_density_max     0.279
_refine_diff_density_min     -0.266
_refine_ls_extinction_method     none
_refine_ls_extinction_coef     ?
loop_
    _atom_type_symbol
    _atom_type_description
    _atom_type_scat_dispersion_real
    _atom_type_scat_dispersion_imag
    _atom_type_scat_source
    'C' 'C' 0.0033 0.0016
                         'International Tables Vol C Tables 4.2.6.8 and 6.1.1.4'
    'H' 'H' 0.0000 0.0000
                         'International Tables Vol C Tables 4.2.6.8 and 6.1.1.4'
    'Cl' 'Cl' 0.1484 0.1585
                         'International Tables Vol C Tables 4.2.6.8 and 6.1.1.4'
    'N' 'N' 0.0061 0.0033
                         'International Tables Vol C Tables 4.2.6.8 and 6.1.1.4'
    'O' 'O' 0.0106 0.0060
                         'International Tables Vol C Tables 4.2.6.8 and 6.1.1.4'
_computing_data_collection     'X-AREA (Stoe & Cie, 2002)'
_computing_cell_refinement     'X-AREA (Stoe & Cie, 2002)'
_computing_data_reduction     'X-RED32 (Stoe & Cie, 2002)'
_computing_structure_solution     'SHELXS97 (Sheldrick, 2008)'
_computing_structure_refinement     'SHELXL97 (Sheldrick, 2008)'
_computing_molecular_graphics     'ORTEP-3 for Windows (Farrugia, 1997)'
_computing_publication_material     'WinGX (Farrugia, 1999)'
loop_
    _atom_site_type_symbol
    _atom_site_label
    _atom_site_fract_x
    _atom_site_fract_y
    _atom_site_fract_z
    _atom_site_U_iso_or_equiv
    _atom_site_adp_type
    _atom_site_calc_flag
    _atom_site_refinement_flags
    _atom_site_occupancy
    _atom_site_disorder_assembly
    _atom_site_disorder_group
    C C1 0.1925(3) 0.2637(10) 0.3175(3) 0.0447(12) Uani d . 1 . .
    C C2 0.1516(3) 0.0564(11) 0.2629(3) 0.0489(12) Uani d . 1 . .
    C C3 0.0969(3) -0.0806(10) 0.2900(3) 0.0495(13) Uani d . 1 . .
    H H3 0.0702 -0.2192 0.2528 0.059 Uiso calc R 1 . .
    C C4 0.0806(2) -0.0190(10) 0.3702(3) 0.0467(12) Uani d . 1 . .
    C C5 0.1227(2) 0.1889(10) 0.4239(3) 0.0472(12) Uani d . 1 . .
    H H5 0.1134 0.2321 0.4789 0.057 Uiso calc R 1 . .
    C C6 0.1770(2) 0.3330(9) 0.3998(3) 0.0410(11) Uani d . 1 . .
    C C7 0.2183(3) 0.5467(10) 0.4580(3) 0.0463(12) Uani d . 1 . .
    H H7 0.2062 0.5931 0.5110 0.056 Uiso calc R 1 . .
    C C8 0.3140(2) 0.8812(9) 0.4948(3) 0.0435(11) Uani d . 1 . .
    C C9 0.3702(3) 1.0022(10) 0.4659(3) 0.0493(13) Uani d . 1 . .
    C C10 0.4154(3) 1.2028(10) 0.5178(3) 0.0538(14) Uani d . 1 . .
    H H10 0.4531 1.2807 0.4980 0.065 Uiso calc R 1 . .
    C C11 0.4039(3) 1.2842(10) 0.5983(3) 0.0496(13) Uani d . 1 . .
    C C12 0.3487(3) 1.1723(10) 0.6292(3) 0.0508(13) Uani d . 1 . .
    H H12 0.3419 1.2297 0.6843 0.061 Uiso calc R 1 . .
    C C13 0.3035(3) 0.9738(10) 0.5774(3) 0.0500(13) Uani d . 1 . .
    H H13 0.2656 0.9003 0.5976 0.060 Uiso calc R 1 . .
    C C14 0.0213(3) -0.1709(12) 0.3997(3) 0.0618(15) Uani d . 1 . .
    H H14A -0.0188 -0.0434 0.3918 0.093 Uiso calc R 1 . .
    H H14B 0.0370 -0.2233 0.4615 0.093 Uiso calc R 1 . .
    H H14C 0.0079 -0.3426 0.3644 0.093 Uiso calc R 1 . .
    C C15 0.1671(3) -0.0215(13) 0.1781(3) 0.0676(16) Uani d . 1 . .
    H H15 0.2055 0.0712 0.1638 0.081 Uiso calc R 1 . .
    Cl Cl1 0.38664(8) 0.8931(3) 0.36584(9) 0.0671(5) Uani d . 1 . .
    Cl Cl2 0.46096(7) 1.5343(3) 0.66358(9) 0.0634(5) Uani d . 1 . .
    N N1 0.2710(2) 0.6740(8) 0.4391(2) 0.0464(10) Uani d . 1 . .
    O O1 0.24635(18) 0.3927(7) 0.2904(2) 0.0581(10) Uani d . 1 . .
    H H1 0.2660 0.5101 0.3282 0.087 Uiso calc R 1 . .
    O O2 0.1350(2) -0.1956(9) 0.1242(2) 0.0785(12) Uani d . 1 . .
loop_
    _atom_site_aniso_label
    _atom_site_aniso_U_11
    _atom_site_aniso_U_22
    _atom_site_aniso_U_33
    _atom_site_aniso_U_12
    _atom_site_aniso_U_13
    _atom_site_aniso_U_23
    C1 0.046(3) 0.044(3) 0.045(3) 0.000(2) 0.012(2) 0.003(2)
    C2 0.051(3) 0.056(3) 0.039(2) 0.002(3) 0.010(2) -0.004(2)
    C3 0.055(3) 0.050(3) 0.041(3) -0.002(2) 0.006(2) -0.005(2)
    C4 0.043(3) 0.047(3) 0.048(3) 0.003(2) 0.009(2) 0.000(2)
    C5 0.050(3) 0.049(3) 0.042(2) 0.005(2) 0.010(2) -0.001(2)
    C6 0.047(3) 0.037(3) 0.037(2) 0.001(2) 0.006(2) -0.003(2)
    C7 0.055(3) 0.044(3) 0.041(2) 0.005(3) 0.015(2) 0.004(2)
    C8 0.045(3) 0.037(3) 0.046(3) -0.001(2) 0.005(2) 0.002(2)
    C9 0.057(3) 0.041(3) 0.046(3) 0.005(3) 0.004(2) 0.000(2)
    C10 0.052(3) 0.045(3) 0.061(3) -0.005(2) 0.008(3) 0.000(2)
    C11 0.052(3) 0.043(3) 0.049(3) 0.003(2) 0.002(2) 0.001(2)
    C12 0.058(3) 0.052(3) 0.045(3) 0.005(3) 0.017(2) -0.001(2)
    C13 0.053(3) 0.055(3) 0.044(3) -0.006(3) 0.017(2) -0.003(2)
    C14 0.063(3) 0.062(4) 0.062(3) -0.003(3) 0.018(3) -0.007(3)
    C15 0.063(3) 0.089(4) 0.054(3) -0.012(3) 0.021(3) -0.018(3)
    Cl1 0.0730(9) 0.0789(10) 0.0548(7) -0.0040(8) 0.0263(7) -0.0082(7)
    Cl2 0.0617(8) 0.0510(8) 0.0691(8) -0.0052(7) -0.0007(7) -0.0080(7)
    N1 0.053(2) 0.046(2) 0.039(2) 0.003(2) 0.0093(19) -0.0035(18)
    O1 0.061(2) 0.063(2) 0.0516(19) -0.0117(18) 0.0160(17) -0.0102(17)
    O2 0.086(3) 0.101(3) 0.052(2) -0.028(2) 0.023(2) -0.026(2)
_geom_special_details
;
All e.s.d.'s (except the e.s.d. in the dihedral angle between two l.s. planes)
are estimated using the full covariance matrix. The cell e.s.d.'s are taken
into account individually in the estimation of e.s.d.'s in distances, angles
and torsion angles; correlations between e.s.d.'s in cell parameters are only
used when they are defined by crystal symmetry. An approximate (isotropic)
treatment of cell e.s.d.'s is used for estimating e.s.d.'s involving l.s.
planes.
;
loop_
    _geom_bond_atom_site_label_1
    _geom_bond_atom_site_label_2
    _geom_bond_site_symmetry_2
    _geom_bond_distance
    _geom_bond_publ_flag
    C1 O1 . 1.354(6) ?
    C1 C2 . 1.390(6) ?
    C1 C6 . 1.411(7) ?
    C2 C3 . 1.384(7) ?
    C2 C15 . 1.457(7) ?
    C3 C4 . 1.378(7) ?
    C3 H3 . 0.9300 ?
    C4 C5 . 1.395(6) ?
    C4 C14 . 1.510(7) ?
    C5 C6 . 1.371(6) ?
    C5 H5 . 0.9300 ?
    C6 C7 . 1.440(6) ?
    C7 N1 . 1.272(6) ?
    C7 H7 . 0.9300 ?
    C8 C9 . 1.391(7) ?
    C8 C13 . 1.404(7) ?
    C8 N1 . 1.416(5) ?
    C9 C10 . 1.390(6) ?
    C9 Cl1 . 1.725(5) ?
    C10 C11 . 1.366(7) ?
    C10 H10 . 0.9300 ?
    C11 C12 . 1.374(7) ?
    C11 Cl2 . 1.742(5) ?
    C12 C13 . 1.382(6) ?
    C12 H12 . 0.9300 ?
    C13 H13 . 0.9300 ?
    C14 H14A . 0.9600 ?
    C14 H14B . 0.9600 ?
    C14 H14C . 0.9600 ?
    C15 O2 . 1.215(5) ?
    C15 H15 . 0.9300 ?
    O1 H1 . 0.8200 ?
loop_
    _geom_angle_atom_site_label_1
    _geom_angle_atom_site_label_2
    _geom_angle_atom_site_label_3
    _geom_angle_site_symmetry_1
    _geom_angle_site_symmetry_3
    _geom_angle
    _geom_angle_publ_flag
    O1 C1 C2 . . 119.2(4) ?
    O1 C1 C6 . . 121.8(4) ?
    C2 C1 C6 . . 119.1(5) ?
    C3 C2 C1 . . 120.0(4) ?
    C3 C2 C15 . . 120.0(4) ?
    C1 C2 C15 . . 120.0(5) ?
    C4 C3 C2 . . 122.4(4) ?
    C4 C3 H3 . . 118.8 ?
    C2 C3 H3 . . 118.8 ?
    C3 C4 C5 . . 116.5(5) ?
    C3 C4 C14 . . 122.1(4) ?
    C5 C4 C14 . . 121.4(5) ?
    C6 C5 C4 . . 123.4(5) ?
    C6 C5 H5 . . 118.3 ?
    C4 C5 H5 . . 118.3 ?
    C5 C6 C1 . . 118.6(4) ?
    C5 C6 C7 . . 120.8(4) ?
    C1 C6 C7 . . 120.5(5) ?
    N1 C7 C6 . . 122.1(5) ?
    N1 C7 H7 . . 118.9 ?
    C6 C7 H7 . . 118.9 ?
    C9 C8 C13 . . 117.8(4) ?
    C9 C8 N1 . . 118.0(4) ?
    C13 C8 N1 . . 124.2(5) ?
    C10 C9 C8 . . 121.2(5) ?
    C10 C9 Cl1 . . 118.8(4) ?
    C8 C9 Cl1 . . 119.9(4) ?
    C11 C10 C9 . . 119.2(5) ?
    C11 C10 H10 . . 120.4 ?
    C9 C10 H10 . . 120.4 ?
    C10 C11 C12 . . 121.6(5) ?
    C10 C11 Cl2 . . 119.1(4) ?
    C12 C11 Cl2 . . 119.3(4) ?
    C11 C12 C13 . . 119.3(5) ?
    C11 C12 H12 . . 120.4 ?
    C13 C12 H12 . . 120.4 ?
    C12 C13 C8 . . 120.9(5) ?
    C12 C13 H13 . . 119.5 ?
    C8 C13 H13 . . 119.5 ?
    C4 C14 H14A . . 109.5 ?
    C4 C14 H14B . . 109.5 ?
    H14A C14 H14B . . 109.5 ?
    C4 C14 H14C . . 109.5 ?
    H14A C14 H14C . . 109.5 ?
    H14B C14 H14C . . 109.5 ?
    O2 C15 C2 . . 126.4(5) ?
    O2 C15 H15 . . 116.8 ?
    C2 C15 H15 . . 116.8 ?
    C7 N1 C8 . . 124.2(4) ?
    C1 O1 H1 . . 109.5 ?
loop_
    _geom_torsion_atom_site_label_1
    _geom_torsion_atom_site_label_2
    _geom_torsion_atom_site_label_3
    _geom_torsion_atom_site_label_4
    _geom_torsion_site_symmetry_1
    _geom_torsion_site_symmetry_2
    _geom_torsion_site_symmetry_3
    _geom_torsion_site_symmetry_4
    _geom_torsion
    _geom_torsion_publ_flag
    O1 C1 C2 C3 . . . . 179.1(4) ?
    C6 C1 C2 C3 . . . . -0.6(7) ?
    O1 C1 C2 C15 . . . . 0.5(7) ?
    C6 C1 C2 C15 . . . . -179.2(4) ?
    C1 C2 C3 C4 . . . . 0.2(7) ?
    C15 C2 C3 C4 . . . . 178.9(4) ?
    C2 C3 C4 C5 . . . . -0.5(7) ?
    C2 C3 C4 C14 . . . . -179.5(4) ?
    C3 C4 C5 C6 . . . . 1.2(7) ?
    C14 C4 C5 C6 . . . . -179.8(4) ?
    C4 C5 C6 C1 . . . . -1.5(7) ?
    C4 C5 C6 C7 . . . . 179.7(4) ?
    O1 C1 C6 C5 . . . . -178.5(4) ?
    C2 C1 C6 C5 . . . . 1.2(6) ?
    O1 C1 C6 C7 . . . . 0.3(7) ?
    C2 C1 C6 C7 . . . . 180.0(4) ?
    C5 C6 C7 N1 . . . . 176.8(4) ?
    C1 C6 C7 N1 . . . . -2.0(7) ?
    C13 C8 C9 C10 . . . . 1.5(7) ?
    N1 C8 C9 C10 . . . . -178.8(4) ?
    C13 C8 C9 Cl1 . . . . 179.0(3) ?
    N1 C8 C9 Cl1 . . . . -1.3(6) ?
    C8 C9 C10 C11 . . . . -0.7(7) ?
    Cl1 C9 C10 C11 . . . . -178.2(4) ?
    C9 C10 C11 C12 . . . . 0.0(7) ?
    C9 C10 C11 Cl2 . . . . 179.7(3) ?
    C10 C11 C12 C13 . . . . -0.3(7) ?
    Cl2 C11 C12 C13 . . . . -180.0(4) ?
    C11 C12 C13 C8 . . . . 1.2(7) ?
    C9 C8 C13 C12 . . . . -1.8(7) ?
    N1 C8 C13 C12 . . . . 178.5(4) ?
    C3 C2 C15 O2 . . . . 2.4(9) ?
    C1 C2 C15 O2 . . . . -179.0(5) ?
    C6 C7 N1 C8 . . . . -178.7(4) ?
    C9 C8 N1 C7 . . . . 179.7(4) ?
    C13 C8 N1 C7 . . . . -0.6(7) ?
loop_
    _geom_hbond_atom_site_label_D
    _geom_hbond_atom_site_label_H
    _geom_hbond_atom_site_label_A
    _geom_hbond_site_symmetry_A
    _geom_hbond_distance_DH
    _geom_hbond_distance_HA
    _geom_hbond_distance_DA
    _geom_hbond_angle_DHA
    O1 H1 N1 . 0.82 1.851 2.577(4) 147
data_global
_journal_date_recd_electronic     2009-05-14
_journal_date_accepted     2009-05-14
_journal_name_full     'Acta Crystallographica, Section E'
_journal_year     2009
_journal_volume     65
_journal_issue      6
_journal_page_first     o1347
_journal_page_last     o1347
_journal_paper_category     QO
_journal_coeditor_code     BT2960
_publ_contact_author_name     'K\?il\?i\,c,I\,s\?in'
_publ_contact_author_address
;
Department of Physics
Ondokuz Mayis University
TR-55139
Samsun
Turkey
;
_publ_contact_author_email     'ikilic@omu.edu.tr'
_publ_contact_author_fax     ?
_publ_contact_author_phone     '++90(362) 3121919 ext 5285'
_publ_section_title
;
3-[(2,4-Dichlorophenyl)iminomethyl]-2-hydroxy-5-methylbenzaldehyde
;
loop_
    _publ_author_name
    _publ_author_address
    'K\?il\?i\,c, I\,s\?in'
;   Department of Physics
    Faculty of Arts & Science
    Ondokuz May\?is University
    TR-55139 Kurupelit-Samsun
    Turkey
;
    'I\,s\?ik, \,Samil'
;     Department of Physics
      Faculty of Arts & Science
      Ondokuz May\?is University
      TR-55139 Kurupelit-Samsun
      Turkey
;
    'A\<gar, Erbil'
;    Department of Chemistry
     Faculty of Arts & Science
     Ondokuz May\?is University
     55139 Samsun
     Turkey
;
    'Er\,sahin, Ferda'
;    Department of Chemistry
     Faculty of Arts & Science
     Ondokuz May\?is University
     55139 Samsun
     Turkey
;
