# Supplementary material for: 3-[(2,4-Dichloro­phen­yl)imino­meth­yl]-2-hydr­oxy-5-methyl­benzaldehyde
Source: Acta Crystallogr Sect E Struct Rep Online. 2009 May 20;65(Pt 6):o1347. doi: 10.1107/S1600536809018303 (PMC2969673; doi:10.1107/S1600536809018303)
Supplement: Supplementary file 2 [file e-65-o1347-Isup2.hkl]

#
# h,k,l, Fc-squared, Fo-squared, sigma(Fo-squared) and status flag
#
data_I
_shelx_title ' fs11b in P 21/c'
_shelx_refln_list_code          4
_shelx_F_calc_maximum      225.33
_exptl_crystal_F_000       632.00
_reflns_d_resolution_high  0.8107
 
loop_
 _symmetry_equiv_pos_as_xyz
 'x, y, z'
 '-x, y+1/2, -z+1/2'
 '-x, -y, -z'
 'x, -y-1/2, z-1/2'
 
_cell_length_a    19.4241
_cell_length_b     4.6113
_cell_length_c    15.4245
_cell_angle_alpha  90.000
_cell_angle_beta  103.946
_cell_angle_gamma  90.000
 
_shelx_F_squared_multiplier     1.000
 
loop_
 _refln_index_h
 _refln_index_k
 _refln_index_l
 _refln_F_squared_calc
 _refln_F_squared_meas
 _refln_F_squared_sigma
 _refln_observed_status
   2   0   0     1827.58     2141.57     77.13 o
   3   0   0     1215.83     1298.69     65.13 o
   4   0   0     7021.94     7146.28    241.71 o
   5   0   0     1888.59     1834.43     61.50 o
   6   0   0      179.74      159.70     42.95 o
   7   0   0      709.44      775.74     40.26 o
   8   0   0      890.25      850.72     37.66 o
   9   0   0      232.40      242.76     32.31 o
  10   0   0       12.73       53.22     37.02 o
  11   0   0      563.10      611.72     39.18 o
  12   0   0      425.11      471.08    104.06 o
  13   0   0     1406.60     1326.13    221.52 o
  14   0   0     1100.46     1154.29    182.45 o
  15   0   0      264.55      295.90     60.01 o
  16   0   0       33.75       64.75     26.84 o
  17   0   0        1.22      -14.01     37.51 o
  18   0   0       67.65       30.88     46.32 o
  19   0   0       13.41       46.27     36.95 o
  20   0   0        1.74       44.28     35.98 o
  21   0   0       47.08       51.93     35.83 o
  22   0   0       16.24       41.58     37.35 o
  23   0   0        0.01       52.28     45.46 o
   1   1   0       34.91       27.92     53.66 o
   2   1   0       92.09       85.36     47.21 o
   3   1   0       81.25       64.19     42.66 o
   4   1   0     3463.95     3692.15     58.13 o
   5   1   0      493.45      516.73     46.52 o
   6   1   0      417.27      478.33     37.84 o
   7   1   0       11.32       17.51     27.34 o
   8   1   0      146.62      155.80     26.05 o
   9   1   0      476.33      456.12     54.85 o
  10   1   0      161.94      140.19     30.31 o
  11   1   0      791.43      804.83     64.94 o
  12   1   0      206.69      241.76     39.43 o
  13   1   0       99.13      123.01     23.01 o
  14   1   0      521.61      489.20     56.41 o
  15   1   0        6.65        5.67     23.85 o
  16   1   0      427.79      461.35     22.50 o
  17   1   0       39.60       46.88     26.15 o
  18   1   0      135.26      115.31     27.14 o
  19   1   0       61.36       40.60     20.62 o
  20   1   0        0.01      -17.73     19.73 o
  21   1   0        2.73       40.74     20.50 o
  22   1   0        0.07       25.23     23.24 o
   0   2   0     1092.51      969.55     51.67 o
   1   2   0      907.96      833.30     31.23 o
   2   2   0      209.63      224.37     29.01 o
   3   2   0      197.53      193.60     28.46 o
   4   2   0      379.53      359.79     29.39 o
   5   2   0      609.36      640.73     31.18 o
   6   2   0        0.03       -1.30     25.13 o
   7   2   0      629.29      641.25     28.46 o
   8   2   0       88.63       72.28     28.58 o
   9   2   0       66.03       62.92     28.73 o
  10   2   0      229.58      221.36     26.60 o
  11   2   0      520.79      494.73     23.05 o
  12   2   0      281.76      244.40     21.96 o
  13   2   0     2180.45     2053.67    159.13 o
  14   2   0       60.36       85.76     20.20 o
  15   2   0       91.72       90.55     20.59 o
  16   2   0       55.91       84.56     20.84 o
  17   2   0       20.52       28.48     21.02 o
  18   2   0        0.04       17.56     20.04 o
  19   2   0       41.30       42.74     21.88 o
  20   2   0        0.42        3.80     25.66 o
  21   2   0        0.74       13.44     23.33 o
   1   3   0     1022.34     1025.22     29.27 o
   2   3   0      895.96      854.39     70.23 o
   3   3   0     1326.25     1373.21     45.28 o
   4   3   0      238.22      240.95     28.18 o
   5   3   0       18.13       29.28     24.36 o
   6   3   0       19.47       46.13     24.80 o
   7   3   0        1.04       21.71     22.32 o
   8   3   0      149.25      151.99     25.25 o
   9   3   0      334.23      359.22     26.74 o
  10   3   0       79.12       79.97     24.76 o
  11   3   0      635.79      675.35     30.40 o
  12   3   0       16.56       19.24     21.81 o
  13   3   0       16.23       49.39     33.92 o
  14   3   0        6.33        4.71     19.50 o
  15   3   0       87.69       61.07     23.28 o
  16   3   0       44.25       40.04     22.49 o
  17   3   0       24.79       81.17     26.92 o
  18   3   0       14.77       29.42     20.96 o
  19   3   0        5.15       16.65     25.11 o
   0   4   0       56.72       24.92     29.40 o
   1   4   0       19.93       17.43     26.59 o
   2   4   0      132.18       83.02     22.13 o
   3   4   0      267.52      212.11     26.03 o
   4   4   0        5.09       58.39     27.47 o
   5   4   0        2.93       15.85     22.69 o
   6   4   0       11.27       24.56     39.75 o
   7   4   0        2.93       29.33     22.55 o
   8   4   0      114.14      161.39     32.06 o
   9   4   0       10.63       51.77     25.16 o
  10   4   0       10.40       79.14     38.68 o
  11   4   0       42.14       64.06     26.62 o
  12   4   0       43.93       29.49     29.33 o
  13   4   0       12.26       28.78     22.37 o
  14   4   0       28.45       46.62     21.55 o
  15   4   0       14.72       24.28     22.78 o
  16   4   0       34.87       40.03     20.43 o
   1   5   0        8.49       -0.67     26.77 o
   2   5   0        0.23       39.40     25.33 o
   3   5   0       20.27       33.61     27.12 o
   4   5   0       22.60       47.47     24.64 o
   5   5   0       39.80       29.37     25.71 o
   6   5   0       37.89       72.30     24.08 o
   7   5   0       46.86       38.73     53.61 o
   8   5   0      164.25      144.81     27.37 o
   9   5   0        7.46       29.78     27.82 o
  10   5   0       12.96       41.79     35.26 o
  11   5   0        0.91       -0.48     27.60 o
 -23   1   1       27.66       26.71     26.13 o
 -22   1   1       60.41       49.46     25.74 o
 -21   1   1       38.34       64.24     20.25 o
 -20   1   1        9.91       49.45     22.59 o
 -19   1   1        2.79        5.06     24.19 o
 -18   1   1       46.98       52.69     20.67 o
 -17   1   1       26.63       49.93     22.09 o
 -16   1   1       14.78       28.75     22.86 o
 -15   1   1       81.38       82.27     22.40 o
 -14   1   1      243.64      261.56     23.99 o
 -13   1   1       35.74       73.48     23.62 o
 -12   1   1      247.87      258.55     23.25 o
 -11   1   1     1012.17      982.35     60.91 o
 -10   1   1     4208.62     4233.95    140.58 o
  -9   1   1     1188.52     1226.56     40.50 o
  -8   1   1      601.45      582.36     36.48 o
  -7   1   1      562.81      611.94     41.53 o
  -6   1   1      580.86      605.05     40.19 o
  -5   1   1        4.60       36.57     42.22 o
  -4   1   1      780.27      867.80     53.53 o
  -3   1   1      511.93      514.30     52.76 o
  -2   1   1        0.79        7.91     48.64 o
  -1   1   1     2166.05     2220.06     91.09 o
   0   1   1     1005.75      937.60     47.47 o
   1   1   1      799.91      746.56     49.22 o
   2   1   1      563.07      587.49     41.71 o
   3   1   1    50775.72    53763.53    150.75 o
   4   1   1    13861.09    14149.73     78.31 o
   5   1   1      323.50      359.67     31.62 o
   6   1   1      646.16      609.65     32.26 o
   7   1   1       39.82       31.20     27.94 o
   8   1   1        3.69       14.34     26.20 o
   9   1   1       16.54       -1.95     25.34 o
  10   1   1       25.19       17.33     25.18 o
  11   1   1      133.31       81.67     35.22 o
  12   1   1      107.40      107.61     22.72 o
  13   1   1       91.41      110.13     43.83 o
  14   1   1      363.60      350.20     26.98 o
  15   1   1      218.09      222.84     42.04 o
  16   1   1      944.98      987.01     79.69 o
  17   1   1      477.69      439.47     63.01 o
  18   1   1       15.36       31.15     20.77 o
  19   1   1       18.48       29.19     20.36 o
  20   1   1        9.29      -39.81     21.25 o
  21   1   1        5.34       22.20     21.52 o
  22   1   1        0.01       27.74     22.57 o
 -22   2   1        4.59       26.90     29.70 o
 -21   2   1       34.00       28.61     26.43 o
 -20   2   1        6.72       27.63     20.46 o
 -19   2   1       35.60       36.49     19.90 o
 -18   2   1        9.15       53.86     20.29 o
 -17   2   1       25.34       46.03     19.40 o
 -16   2   1       37.34       51.93     23.05 o
 -15   2   1      151.33      125.67     23.27 o
 -14   2   1        7.95       54.49     22.07 o
 -13   2   1      821.49      797.99     42.24 o
 -12   2   1      235.24      247.00     23.96 o
 -11   2   1      658.55      638.62     25.71 o
 -10   2   1      122.44      112.65     27.83 o
  -9   2   1      292.81      294.99     29.19 o
  -8   2   1     1039.16     1084.45     36.32 o
  -7   2   1      199.08      239.33     29.97 o
  -6   2   1      279.63      290.82     29.50 o
  -5   2   1       20.01       29.75     31.34 o
  -4   2   1        2.27       16.25     29.33 o
  -3   2   1      155.16      158.22     28.36 o
  -2   2   1      171.23      140.16     35.83 o
  -1   2   1       92.97      103.44     29.27 o
   0   2   1     5157.37     4730.85     50.24 o
   1   2   1      586.61      488.95     74.15 o
   2   2   1      999.18      959.98     36.24 o
   3   2   1       20.74       34.33     28.37 o
   4   2   1      544.68      513.64     33.05 o
   5   2   1      756.27      809.58     29.72 o
   6   2   1     1714.21     1617.31     31.62 o
   7   2   1      289.17      304.54     29.30 o
   8   2   1        4.13        5.24     25.84 o
   9   2   1      267.69      259.36     22.87 o
  10   2   1       45.60       47.64     20.83 o
  11   2   1       13.43       10.42     20.71 o
  12   2   1       95.62       74.44     25.03 o
  13   2   1       32.26       -0.87     34.05 o
  14   2   1     1147.33     1117.06     83.28 o
  15   2   1      146.31      158.07     22.16 o
  16   2   1        0.17        6.35     21.77 o
  17   2   1       27.29       35.64     20.25 o
  18   2   1        7.02       34.35     28.68 o
  19   2   1       51.40       22.49     29.92 o
  20   2   1       22.22       52.68     22.97 o
  21   2   1        1.26       45.38     22.02 o
 -20   3   1       12.36       15.41     21.35 o
 -19   3   1       13.83       15.98     21.85 o
 -18   3   1       16.62       27.57     20.86 o
 -17   3   1        2.15       12.50     22.35 o
 -16   3   1       17.98       48.66     24.03 o
 -15   3   1       19.76       60.98     35.81 o
 -14   3   1       11.02       22.77     20.30 o
 -13   3   1       52.47       68.83     21.59 o
 -12   3   1        0.02      -21.18     29.20 o
 -11   3   1      511.55      515.40     30.48 o
 -10   3   1      516.23      520.65     31.25 o
  -9   3   1      767.64      857.25     30.98 o
  -8   3   1      307.30      327.08     24.55 o
  -7   3   1      402.06      458.63     33.10 o
  -6   3   1       52.23       44.86     28.68 o
  -5   3   1      351.37      363.96     30.00 o
  -4   3   1      161.44      166.55     32.72 o
  -3   3   1        6.65       19.12     24.50 o
  -2   3   1      416.43      390.74     26.64 o
  -1   3   1        4.58       16.54     21.72 o
   0   3   1       43.75       65.85     27.06 o
   1   3   1      665.72      630.61     27.78 o
   2   3   1      342.88      304.83     42.33 o
   3   3   1       12.42       27.26     25.45 o
   4   3   1      254.29      267.44     25.25 o
   5   3   1       28.19        8.33     24.27 o
   6   3   1      292.36      269.42     25.59 o
   7   3   1      440.52      472.08     28.34 o
   8   3   1      238.90      269.22     23.42 o
   9   3   1       87.39      114.85     24.59 o
  10   3   1      320.50      325.47     22.98 o
  11   3   1        9.34       22.96     20.82 o
  12   3   1      120.82      115.67     24.26 o
  13   3   1        0.46       52.58     33.08 o
  14   3   1       60.26       62.93     19.66 o
  15   3   1       10.11       27.56     20.45 o
  16   3   1       42.50       22.18     20.02 o
  17   3   1       36.80       42.38     20.24 o
  18   3   1        1.57       21.13     20.84 o
  19   3   1       38.00       29.72     20.87 o
 -16   4   1        7.58       19.73     24.48 o
 -15   4   1       18.88       -1.88     24.03 o
 -14   4   1      174.75      144.13     24.33 o
 -13   4   1       11.49       61.83     26.83 o
 -12   4   1       14.44       15.38     26.96 o
 -11   4   1       24.91       38.64     29.98 o
 -10   4   1        6.31       -2.91     27.72 o
  -9   4   1        4.18       29.15     25.27 o
  -8   4   1       55.13       77.15     29.63 o
  -7   4   1      239.59      253.80     40.67 o
  -6   4   1      427.34      452.19     55.73 o
  -5   4   1      188.71      201.79     25.25 o
  -4   4   1      317.37      317.81     73.98 o
  -3   4   1        0.79       26.00     23.89 o
  -2   4   1       61.86       70.98     21.86 o
  -1   4   1       37.02       38.29     20.90 o
   0   4   1      104.86       74.59     26.25 o
   1   4   1      322.31      301.64     25.89 o
   2   4   1      220.47      223.05     25.42 o
   3   4   1       32.32       22.49     24.36 o
   4   4   1      127.88      108.69     25.45 o
   5   4   1        2.96      -16.77     40.26 o
   6   4   1       56.90       54.22     23.04 o
   7   4   1      161.17      167.68     26.35 o
   8   4   1       12.14       16.50     23.87 o
   9   4   1       24.93       40.06     25.58 o
  10   4   1        4.80        6.93     23.21 o
  11   4   1       91.19       97.06     22.31 o
  12   4   1       35.19       42.50     20.35 o
  13   4   1       77.08       96.57     20.15 o
  14   4   1        7.57       31.82     20.92 o
  15   4   1        4.11       13.39     23.25 o
  16   4   1        0.08       33.27     24.01 o
 -11   5   1        1.85      -21.20     46.32 o
 -10   5   1       11.95       72.37     30.55 o
  -9   5   1        1.77       24.38     26.40 o
  -8   5   1       28.50       33.45     29.36 o
  -7   5   1       14.91       23.46     26.02 o
  -6   5   1       11.81       18.35     29.11 o
  -5   5   1       47.90       62.39     25.81 o
  -4   5   1        0.10       10.38     22.86 o
  -3   5   1        1.67        9.25     22.34 o
  -2   5   1        0.05        8.28     22.50 o
  -1   5   1       24.54       58.75     24.96 o
   0   5   1        7.26       15.70     22.10 o
   1   5   1        7.28        4.87     27.34 o
   2   5   1       17.85       26.50     23.97 o
   3   5   1       12.41        6.91     24.94 o
   4   5   1       20.35        2.30     25.20 o
   5   5   1       33.71       40.80     23.27 o
   6   5   1       45.31       61.06     23.94 o
   7   5   1        0.06       43.64     40.69 o
   8   5   1        0.06       -8.41     26.14 o
   9   5   1       69.46      110.74     43.57 o
  10   5   1        0.50      -41.48     35.98 o
 -23   0   2       24.09        9.02     36.23 o
 -22   0   2       49.08      -18.91     37.51 o
 -21   0   2      133.98      135.15     36.95 o
 -20   0   2        8.61      -10.80     44.74 o
 -19   0   2      244.95      202.53     39.85 o
 -18   0   2      227.92      210.38     47.75 o
 -17   0   2       95.11      109.98     39.60 o
 -16   0   2       21.12       -1.94     51.78 o
 -15   0   2       99.51       69.72     40.72 o
 -14   0   2       17.34       89.18     49.64 o
 -13   0   2     1101.96      958.01     46.76 o
 -12   0   2      766.77      806.62     46.09 o
 -11   0   2     2876.68     3084.06     58.50 o
 -10   0   2     4205.03     4996.79     66.07 o
  -9   0   2      571.18      546.66     50.73 o
  -8   0   2     1393.83     1402.94     55.61 o
  -7   0   2    11849.02    12718.24    104.59 o
  -6   0   2    13658.90    13398.57    131.93 o
  -5   0   2       32.76       34.65     72.47 o
  -1   0   2     8598.20     8029.81   1346.26 o
   0   0   2      314.65      364.91     68.98 o
   1   0   2      392.61      381.46     60.18 o
   2   0   2      469.39      416.46     55.71 o
   3   0   2     5484.67     5219.59    467.11 o
   4   0   2      651.39      658.41     46.11 o
   5   0   2       46.55       89.13     43.54 o
   6   0   2     8777.10     9009.46    103.37 o
   7   0   2     3908.22     3734.28    192.24 o
   8   0   2      543.14      559.50     42.26 o
   9   0   2      429.20      440.68     35.67 o
  10   0   2      137.77      158.92     29.32 o
  11   0   2       44.00       50.04     26.75 o
  12   0   2       11.40       30.21     73.31 o
  13   0   2       17.24       11.49     30.95 o
  14   0   2      584.61      586.56     86.68 o
  15   0   2      170.94      178.35     25.60 o
  16   0   2      207.06      267.18     37.20 o
  17   0   2      178.66      218.57     25.53 o
  18   0   2      132.56      156.72     35.72 o
  19   0   2      605.16      632.20     46.89 o
  20   0   2      594.13      583.40     47.05 o
  21   0   2       42.53       71.09     43.27 o
  22   0   2        5.80       70.17     43.98 o
 -23   1   2       13.55      -27.96     25.50 o
 -22   1   2        9.63       21.64     26.78 o
 -21   1   2        1.56       23.83     28.30 o
 -20   1   2        0.59      -30.50     25.85 o
 -19   1   2        0.43       13.35     23.08 o
 -18   1   2        2.30       38.95     21.14 o
 -17   1   2       17.19        5.56     21.88 o
 -16   1   2       86.03      127.38     49.66 o
 -15   1   2        3.18       24.09     24.48 o
 -14   1   2       10.24       50.77     25.68 o
 -13   1   2       17.99       38.00     39.20 o
 -12   1   2       89.93       62.19     23.73 o
 -11   1   2       14.08       51.94     26.23 o
 -10   1   2      355.20      324.02     25.55 o
  -9   1   2      104.33       88.01     34.80 o
  -8   1   2      522.29      585.95     39.13 o
  -7   1   2        0.26       11.43     31.79 o
  -6   1   2      524.80      534.02     47.31 o
  -5   1   2     2672.54     2818.55     61.55 o
  -4   1   2      279.78      309.06     55.82 o
  -3   1   2     1096.93     1048.50     63.62 o
  -2   1   2     1464.68     1419.49     68.90 o
  -1   1   2      635.93      681.45     47.97 o
   0   1   2      534.02      544.99     38.20 o
   1   1   2     7094.46     7177.69     65.79 o
   2   1   2      858.74      874.45     38.50 o
   3   1   2    32453.89    33406.98    782.96 o
   4   1   2      944.21      874.75     33.18 o
   5   1   2      869.36      844.51     50.64 o
   6   1   2     1417.40     1465.22     30.70 o
   7   1   2      971.62     1010.45     29.08 o
   8   1   2      325.36      346.48     32.82 o
   9   1   2      878.62      923.78     30.97 o
  10   1   2      439.81      452.55     24.77 o
  11   1   2        7.06       30.15     23.09 o
  12   1   2       41.03       79.79     25.82 o
  13   1   2       29.24       15.98     24.13 o
  14   1   2        2.02       18.21     25.16 o
  15   1   2        7.62       30.80     29.99 o
  16   1   2      386.58      380.10     27.33 o
  17   1   2      149.95      132.82     21.46 o
  18   1   2      134.23      104.08     20.64 o
  19   1   2        1.20        6.05     21.26 o
  20   1   2        6.54      -10.89     20.34 o
  21   1   2       13.14       58.19     20.45 o
  22   1   2        6.44       26.95     20.57 o
 -22   2   2        3.14       45.07     32.82 o
 -21   2   2        1.42        8.19     21.37 o
 -20   2   2       45.47       63.75     21.68 o
 -19   2   2        3.97        4.58     24.34 o
 -18   2   2       42.80       47.91     27.84 o
 -17   2   2       46.42       61.43     21.38 o
 -16   2   2      107.34      103.83     24.21 o
 -15   2   2      432.99      411.02     42.90 o
 -14   2   2      113.72      154.97     23.69 o
 -13   2   2        0.02       14.90     20.27 o
 -12   2   2        9.80       41.87     21.98 o
 -11   2   2      131.27      107.60     32.83 o
 -10   2   2        6.06       28.68     33.79 o
  -9   2   2      135.41      157.06     25.85 o
  -8   2   2       74.82       80.45     25.47 o
  -7   2   2      644.31      666.77     32.18 o
  -6   2   2      648.49      660.23     35.54 o
  -5   2   2     1497.59     1555.22     38.87 o
  -4   2   2      471.56      485.80     35.84 o
  -3   2   2       51.83       48.84     31.76 o
  -2   2   2      361.85      346.03     33.72 o
  -1   2   2       55.12       52.45     28.52 o
   0   2   2     1196.59     1033.09     45.09 o
   1   2   2        8.29       14.87     29.30 o
   2   2   2     1133.86     1106.19     32.73 o
   3   2   2     2178.21     2390.21     42.38 o
   4   2   2      737.44      763.69     28.43 o
   5   2   2      297.00      271.17     26.67 o
   6   2   2     2163.59     2318.61     34.69 o
   7   2   2     6428.73     6283.61    411.79 o
   8   2   2        9.71        2.12     30.91 o
   9   2   2       81.79       98.31     22.03 o
  10   2   2      509.57      486.20     43.58 o
  11   2   2      270.39      277.01     25.85 o
  12   2   2      332.40      312.71     27.84 o
  13   2   2       30.85       40.26     30.40 o
  14   2   2       77.22       94.61     25.99 o
  15   2   2       58.71       80.40     21.79 o
  16   2   2      111.78      122.43     22.65 o
  17   2   2        0.08       18.30     19.94 o
  18   2   2       60.76       65.71     20.28 o
  19   2   2        3.68        6.53     21.44 o
  20   2   2       45.93       87.52     26.55 o
  21   2   2       13.97        7.99     20.58 o
 -20   3   2        0.48       21.59     22.05 o
 -19   3   2        5.03      -19.07     26.32 o
 -18   3   2        3.91       11.25     24.38 o
 -17   3   2       28.05       24.62     21.07 o
 -16   3   2        8.04       14.37     22.28 o
 -15   3   2        8.50       23.47     22.21 o
 -14   3   2       14.37       33.50     24.32 o
 -13   3   2        0.49       26.19     26.62 o
 -12   3   2      308.94      301.25     30.93 o
 -11   3   2      113.56      168.06     29.76 o
 -10   3   2     1010.77     1097.83     35.09 o
  -9   3   2      100.29       96.76     25.33 o
  -8   3   2      436.60      523.09     58.72 o
  -7   3   2      347.76      383.98     28.53 o
  -6   3   2        4.82       28.38     29.06 o
  -5   3   2      152.45      147.44     27.21 o
  -4   3   2      601.67      536.17     55.15 o
  -3   3   2       60.91       66.12     27.02 o
  -2   3   2      109.13      101.97     30.07 o
  -1   3   2      864.08      836.17     26.44 o
   0   3   2       35.16       24.60     22.18 o
   1   3   2        0.08       20.43     24.35 o
   2   3   2       25.90       23.85     36.69 o
   3   3   2      313.18      303.47     23.56 o
   4   3   2      671.03      662.95     26.84 o
   5   3   2      183.92      181.43     24.76 o
   6   3   2        2.59        4.27     23.56 o
   7   3   2       30.91       18.48     32.74 o
   8   3   2        5.91       34.04     27.54 o
   9   3   2      102.05       87.11     21.91 o
  10   3   2        0.04       38.53     23.72 o
  11   3   2       15.30       36.65     20.29 o
  12   3   2      104.63      123.65     32.30 o
  13   3   2        1.20       23.82     19.93 o
  14   3   2       11.29       63.79     19.16 o
  15   3   2       15.36       10.97     29.31 o
  16   3   2       72.64       29.66     20.59 o
  17   3   2      125.83       99.63     21.90 o
  18   3   2       16.20       20.75     22.63 o
 -16   4   2        2.51       -6.64     26.76 o
 -15   4   2      105.95       79.16     23.87 o
 -14   4   2       55.94       76.11     26.38 o
 -13   4   2       27.06       40.71     25.86 o
 -12   4   2       43.09       59.11     34.58 o
 -11   4   2       33.19       63.76     29.49 o
 -10   4   2       26.71       30.77     28.89 o
  -9   4   2       25.02        2.18     27.60 o
  -8   4   2      359.56      355.29     44.54 o
  -7   4   2       15.17       33.50     24.86 o
  -6   4   2      240.44      257.95     35.70 o
  -5   4   2      115.86      129.62     38.27 o
  -4   4   2      249.88      231.04     46.86 o
  -3   4   2      249.89      237.62     28.22 o
  -2   4   2      263.15      245.06     24.78 o
  -1   4   2      109.74      114.97     21.52 o
   0   4   2        1.66        3.70     20.93 o
   1   4   2      111.33      121.86     21.90 o
   2   4   2      153.64      149.34     41.23 o
   3   4   2        7.27       45.65     27.06 o
   4   4   2       29.81       33.55     24.03 o
   5   4   2        0.81        9.27     30.17 o
   6   4   2       22.20       23.67     24.94 o
   7   4   2       18.61       74.97     24.33 o
   8   4   2       11.90       50.17     22.83 o
   9   4   2       75.88      109.16     24.80 o
  10   4   2       40.34       73.95     27.35 o
  11   4   2       80.75       84.62     20.06 o
  12   4   2       66.98       84.13     19.94 o
  13   4   2       55.87       84.82     22.91 o
  14   4   2        0.11       23.96     27.61 o
  15   4   2        1.35        0.35     27.09 o
 -11   5   2       21.36       26.67     31.54 o
 -10   5   2       51.11       41.30     27.70 o
  -9   5   2       21.73       23.91     27.43 o
  -8   5   2        7.11       -9.19     26.65 o
  -7   5   2        7.32       30.96     29.26 o
  -6   5   2        2.28        2.23     23.39 o
  -5   5   2       11.71        4.78     25.25 o
  -4   5   2       70.97       43.43     28.09 o
  -3   5   2       20.61       17.88     24.32 o
  -2   5   2        2.45       -0.77     27.94 o
  -1   5   2       93.07       64.06     24.50 o
   0   5   2       60.61       76.83     25.28 o
   1   5   2       68.10       80.73     27.62 o
   2   5   2      111.63      135.58     27.67 o
   3   5   2       15.83       24.60     25.04 o
   4   5   2        4.43        8.99     27.19 o
   5   5   2       44.52      104.37     29.30 o
   6   5   2       92.04       89.38     24.01 o
   7   5   2        7.96       -3.53     39.06 o
   8   5   2        0.51       36.25     25.15 o
   9   5   2        0.53      -15.95     42.96 o
  10   5   2        4.02        0.19     22.18 o
 -23   1   3        7.02       23.60     29.61 o
 -22   1   3       25.65        7.30     28.83 o
 -21   1   3       20.44       44.85     36.72 o
 -20   1   3       34.54        8.15     28.91 o
 -19   1   3       10.41       17.65     25.30 o
 -18   1   3      247.59      248.40     28.27 o
 -17   1   3       85.07      102.16     20.92 o
 -16   1   3       49.58       69.81     24.44 o
 -15   1   3      279.82      319.21     29.12 o
 -14   1   3      351.23      321.30     59.39 o
 -13   1   3       21.57       56.16     24.25 o
 -12   1   3        9.87       46.98     26.82 o
 -11   1   3        5.09       22.57     24.79 o
 -10   1   3     1258.82     1211.58    134.35 o
  -9   1   3        0.35       21.99     38.38 o
  -8   1   3      448.94      372.53     36.32 o
  -7   1   3     5522.29     5989.30     63.90 o
  -6   1   3       19.74       41.90     47.42 o
  -5   1   3     1101.74     1163.13     58.31 o
  -4   1   3     2214.82     2345.10     78.97 o
  -3   1   3     9020.73     8356.96    863.35 o
  -2   1   3     1729.08     1648.02     99.74 o
  -1   1   3     1191.37     1261.34     38.34 o
   0   1   3     1528.91     1485.11     36.11 o
   1   1   3     3860.74     3941.14     84.48 o
   2   1   3      345.88      360.95     29.50 o
   3   1   3       27.93       23.48     28.74 o
   4   1   3     1632.87     1599.76     31.15 o
   5   1   3      134.29      119.09     25.15 o
   6   1   3     3201.08     3395.62     43.53 o
   7   1   3       24.55       40.29     22.07 o
   8   1   3      648.07      674.64     28.79 o
   9   1   3     1256.04     1225.09     73.16 o
  10   1   3     1302.76     1238.77    103.52 o
  11   1   3      442.81      393.19     24.06 o
  12   1   3      259.06      257.88     28.58 o
  13   1   3      145.42      156.66     36.48 o
  14   1   3      322.42      303.06     37.47 o
  15   1   3       36.25       57.59     26.89 o
  16   1   3       78.67       63.90     22.10 o
  17   1   3      446.98      406.53     28.03 o
  18   1   3       12.93      -20.99     20.15 o
  19   1   3       65.88       32.01     20.61 o
  20   1   3        8.54       -4.22     22.55 o
  21   1   3       39.56       68.06     21.00 o
 -22   2   3       15.57       34.98     22.25 o
 -21   2   3        2.12       25.19     28.19 o
 -20   2   3       30.99       29.29     21.64 o
 -19   2   3      140.53      174.02     21.42 o
 -18   2   3       34.32       67.05     20.56 o
 -17   2   3        8.22       25.59     31.03 o
 -16   2   3       10.32        7.09     22.77 o
 -15   2   3        5.31       20.61     21.43 o
 -14   2   3       13.55       29.19     21.90 o
 -13   2   3        0.34        9.09     26.43 o
 -12   2   3        6.49       -4.82     31.94 o
 -11   2   3       99.31       92.26     29.39 o
 -10   2   3      136.50      173.35     32.31 o
  -9   2   3       52.42       61.60     31.61 o
  -8   2   3      511.40      535.06     33.49 o
  -7   2   3     2764.46     3035.04     47.02 o
  -6   2   3       86.63       74.83     36.50 o
  -5   2   3      439.57      448.17     35.26 o
  -4   2   3      528.88      529.99     38.20 o
  -3   2   3        0.03       -7.78     28.99 o
  -2   2   3      953.70      940.17     38.88 o
  -1   2   3      931.12      844.76     74.93 o
   0   2   3      109.25      114.15     25.90 o
   1   2   3      347.43      337.45     28.47 o
   2   2   3      466.40      512.58     29.30 o
   3   2   3       48.74       39.90     23.98 o
   4   2   3     1669.74     1717.43     31.81 o
   5   2   3     1321.42     1417.65     27.08 o
   6   2   3     4402.61     4556.40     33.05 o
   7   2   3     2212.82     2149.48     77.92 o
   8   2   3      212.13      186.37     22.12 o
   9   2   3      328.54      363.19     36.32 o
  10   2   3       80.88       70.25     21.35 o
  11   2   3       67.99       85.55     21.66 o
  12   2   3       10.52       20.29     22.34 o
  13   2   3      248.04      273.42     34.94 o
  14   2   3        0.28       -2.25     20.25 o
  15   2   3        0.01        9.31     20.67 o
  16   2   3        0.33       27.07     21.55 o
  17   2   3        2.68      -16.30     21.72 o
  18   2   3        8.55        8.79     21.25 o
  19   2   3        1.29       -4.06     20.57 o
  20   2   3       50.07       45.19     21.20 o
 -20   3   3        4.39      -16.24     25.45 o
 -19   3   3        1.41       42.00     21.81 o
 -18   3   3       32.05       15.55     22.98 o
 -17   3   3       13.45      -16.94     23.40 o
 -16   3   3       17.25       57.38     23.01 o
 -15   3   3        0.16       28.86     22.06 o
 -14   3   3       30.40       27.98     26.01 o
 -13   3   3       60.84       90.00     30.14 o
 -12   3   3      830.18      859.13     31.82 o
 -11   3   3     1232.90     1509.20     57.36 o
 -10   3   3       37.14       52.89     30.15 o
  -9   3   3        0.94       19.84     29.33 o
  -8   3   3      247.69      311.28     31.62 o
  -7   3   3       77.27       83.90     29.55 o
  -6   3   3       32.23       48.06     29.43 o
  -5   3   3        1.91        8.45     30.01 o
  -4   3   3        1.38       33.02     24.86 o
  -3   3   3       78.53       61.64     27.57 o
  -2   3   3      485.51      513.76     26.08 o
  -1   3   3      562.48      521.00     43.25 o
   0   3   3      233.54      246.76     27.52 o
   1   3   3     1111.06     1078.33     31.89 o
   2   3   3      100.18       85.97     22.59 o
   3   3   3       55.13       34.21     21.60 o
   4   3   3       44.41       61.67     22.66 o
   5   3   3       13.08       29.41     23.93 o
   6   3   3      209.51      229.06     23.50 o
   7   3   3        5.35        8.66     18.96 o
   8   3   3        1.18       -1.66     20.84 o
   9   3   3       28.16       30.90     21.77 o
  10   3   3     1031.28     1006.33     42.44 o
  11   3   3       31.49       33.33     21.79 o
  12   3   3        9.43       15.63     27.09 o
  13   3   3       77.47       57.21     21.66 o
  14   3   3       90.95       94.13     20.86 o
  15   3   3       29.99       34.80     19.42 o
  16   3   3       68.41       62.88     37.20 o
  17   3   3        2.16       30.12     21.22 o
  18   3   3        2.68        3.10     20.77 o
 -17   4   3       15.29       22.45     24.09 o
 -16   4   3        1.06       20.06     23.19 o
 -15   4   3       21.91       44.35     30.78 o
 -14   4   3        2.06       13.95     29.73 o
 -13   4   3        6.79      -15.45     28.66 o
 -12   4   3        0.49       21.27     29.17 o
 -11   4   3        0.05       14.39     29.10 o
 -10   4   3       25.17       31.54     29.53 o
  -9   4   3       35.50       28.89     41.23 o
  -8   4   3       80.16       67.95     26.11 o
  -7   4   3      465.71      411.46     82.98 o
  -6   4   3      423.72      420.13     96.58 o
  -5   4   3       52.39       49.66     24.50 o
  -4   4   3      329.59      347.02     54.20 o
  -3   4   3        8.67       29.85     23.59 o
  -2   4   3        5.45       22.05     23.84 o
  -1   4   3       22.25       44.28     23.25 o
   0   4   3        2.44       36.99     22.97 o
   1   4   3       20.37       34.43     23.56 o
   2   4   3       64.77       49.65     23.78 o
   3   4   3       33.53       33.16     23.84 o
   4   4   3       69.80       37.66     36.90 o
   5   4   3      217.58      229.16     25.30 o
   6   4   3       62.03       94.58     29.15 o
   7   4   3       68.39       81.23     23.66 o
   8   4   3        7.19       32.07     18.69 o
   9   4   3       57.24       88.60     21.45 o
  10   4   3        3.39       13.43     22.64 o
  11   4   3        1.04        6.27     20.14 o
  12   4   3       19.55       46.26     20.60 o
  13   4   3        4.22        7.90     27.47 o
  14   4   3        8.48       19.72     19.93 o
  15   4   3       86.91       87.63     27.94 o
 -11   5   3        1.39       10.56     28.49 o
 -10   5   3        1.71       18.33     27.00 o
  -9   5   3       15.16       41.82     26.21 o
  -8   5   3       25.12       48.84     27.21 o
  -7   5   3        7.61       32.09     29.03 o
  -6   5   3        0.29       -0.56     25.44 o
  -5   5   3       85.14       70.89     28.16 o
  -4   5   3       57.87       37.06     25.31 o
  -3   5   3      157.81      162.42     34.73 o
  -2   5   3        1.05       45.93     24.65 o
  -1   5   3       26.38       29.68     32.64 o
   0   5   3       89.91       80.39     24.76 o
   1   5   3       98.93       96.27     39.27 o
   2   5   3      147.55      118.73     25.15 o
   3   5   3        4.37       12.65     22.99 o
   4   5   3       26.32       38.28     37.71 o
   5   5   3       23.01       46.61     25.61 o
   6   5   3        4.13       59.74     29.91 o
   7   5   3        2.77       16.46     23.22 o
   8   5   3        1.07       21.84     27.34 o
   9   5   3        6.23       36.62     22.06 o
 -23   0   4       30.09      -25.74     37.10 o
 -22   0   4       64.36       23.39     44.95 o
 -21   0   4      253.44      121.65     36.80 o
 -20   0   4      109.62       78.94     37.76 o
 -19   0   4       93.31       93.57     46.38 o
 -18   0   4      182.18      136.84     38.58 o
 -17   0   4      245.70      185.36     37.71 o
 -16   0   4       11.85      -14.17     40.51 o
 -15   0   4      646.06      617.60     44.40 o
 -14   0   4      371.94      396.28     42.46 o
 -13   0   4        4.08      -24.31     40.41 o
 -12   0   4      129.71      126.13     44.03 o
 -11   0   4     1091.09      970.12     58.59 o
 -10   0   4       50.39       41.99     54.22 o
  -9   0   4      566.29      616.49     48.99 o
  -8   0   4       55.49       98.05     54.84 o
  -3   0   4      516.63      427.97     69.60 o
  -2   0   4     5236.74     4441.09     96.17 o
  -1   0   4      124.51      116.57     49.75 o
   0   0   4    11116.58     9938.66    326.28 o
   1   0   4     1155.62     1143.33     75.78 o
   2   0   4     2251.76     2374.63     50.59 o
   3   0   4      114.54       83.51     38.85 o
   4   0   4      246.15      251.91     35.62 o
   5   0   4      298.28      261.34     33.82 o
   6   0   4     1810.35     1836.13     41.06 o
   7   0   4     2122.38     2170.50     52.92 o
   8   0   4     1391.43     1329.05     36.61 o
   9   0   4     3698.02     3827.06    232.77 o
  10   0   4      383.45      359.53     77.42 o
  11   0   4      174.47      148.72     28.25 o
  12   0   4      887.10      750.23    107.42 o
  13   0   4      694.29      681.57     39.56 o
  14   0   4      283.19      312.94     65.69 o
  15   0   4      388.01      348.70     28.92 o
  16   0   4       83.91      106.03     24.56 o
  17   0   4      226.35      210.39     24.15 o
  18   0   4        9.68       29.79     23.64 o
  19   0   4      624.77      565.53     47.50 o
  20   0   4      175.02      116.73     34.45 o
  21   0   4       79.01       67.37     25.76 o
 -23   1   4        0.29       20.92     26.48 o
 -22   1   4        7.83        9.10     25.72 o
 -21   1   4        4.76      -18.89     26.40 o
 -20   1   4       45.27       38.06     26.09 o
 -19   1   4        0.24       40.88     32.74 o
 -18   1   4       13.36       18.93     26.09 o
 -17   1   4       29.18       12.56     26.34 o
 -16   1   4      371.91      439.63     31.18 o
 -15   1   4      128.20      123.83     60.88 o
 -14   1   4       99.88      130.18     31.09 o
 -13   1   4        3.86       37.47     25.71 o
 -12   1   4      475.75      459.24     50.66 o
 -11   1   4       68.06       85.89     44.26 o
 -10   1   4       41.74       23.60     37.69 o
  -9   1   4     1522.41     1686.11     80.11 o
  -8   1   4     1361.34     1383.87     44.30 o
  -7   1   4     1741.07     2013.01     52.48 o
  -6   1   4      139.77      154.92     41.84 o
  -5   1   4      257.14      277.89     79.11 o
  -4   1   4     6059.93     5086.33    164.92 o
  -3   1   4     1182.30      939.71     51.27 o
  -2   1   4      167.03      230.73     46.08 o
  -1   1   4      740.04      807.91     35.81 o
   0   1   4     1567.24     1482.69     36.61 o
   1   1   4       54.80       64.04     27.88 o
   2   1   4      415.01      436.76     26.01 o
   3   1   4     1257.94     1313.71     27.17 o
   4   1   4      507.68      531.35     23.07 o
   5   1   4     1154.07     1295.98     25.45 o
   6   1   4      348.57      404.98     21.90 o
   7   1   4      213.73      242.66     21.33 o
   8   1   4      253.58      282.95     34.08 o
   9   1   4      194.08      200.63     20.31 o
  10   1   4       12.02       33.03     20.23 o
  11   1   4      146.12      150.90     24.93 o
  12   1   4       34.40       21.72     21.03 o
  13   1   4       41.07       89.64     23.69 o
  14   1   4       23.14       16.40     20.89 o
  15   1   4       54.23       25.90     43.76 o
  16   1   4       20.77       25.61     21.90 o
  17   1   4        0.55       23.89     20.32 o
  18   1   4       39.54       36.69     28.18 o
  19   1   4        1.77       -2.22     21.29 o
  20   1   4        0.06        1.21     20.86 o
  21   1   4        0.14       29.43     20.87 o
 -22   2   4       15.37       43.82     27.20 o
 -21   2   4       23.74       12.42     28.43 o
 -20   2   4       11.18        6.14     22.00 o
 -19   2   4       34.65       41.89     27.82 o
 -18   2   4        6.25      -13.53     21.57 o
 -17   2   4       30.03       39.66     23.95 o
 -16   2   4        9.88       53.66     32.71 o
 -15   2   4       10.17        7.99     25.02 o
 -14   2   4       83.73       76.57     29.05 o
 -13   2   4       99.45       93.50     42.99 o
 -12   2   4       37.14       50.41     33.23 o
 -11   2   4      300.94      351.52     34.23 o
 -10   2   4       75.40       84.73     32.91 o
  -9   2   4        8.71       25.77     32.73 o
  -8   2   4     1873.13     2080.31     59.43 o
  -7   2   4      449.05      485.71     38.49 o
  -6   2   4       74.65       70.72     37.26 o
  -5   2   4        6.25       27.03     38.23 o
  -4   2   4     1253.69     1125.92    101.03 o
  -3   2   4      375.24      348.97     29.50 o
  -2   2   4      139.24      147.13     29.35 o
  -1   2   4      436.27      402.90     38.97 o
   0   2   4       35.51       43.07     24.78 o
   1   2   4      738.45      698.83     29.59 o
   2   2   4     2061.82     2159.61     38.63 o
   3   2   4      258.74      221.42     21.27 o
   4   2   4     4747.09     4659.07     77.90 o
   5   2   4      743.44      771.03     24.36 o
   6   2   4      687.44      746.14     39.34 o
   7   2   4      653.58      673.35     23.39 o
   8   2   4        1.43       31.65     21.69 o
   9   2   4        7.32       25.26     22.35 o
  10   2   4      185.80      159.07     22.21 o
  11   2   4       49.66       83.64     25.75 o
  12   2   4        1.56       31.64     20.90 o
  13   2   4      107.01       84.99     33.70 o
  14   2   4       37.07       50.26     36.11 o
  15   2   4       48.94       42.78     38.86 o
  16   2   4       33.49       63.07     19.93 o
  17   2   4       47.04       27.28     21.93 o
  18   2   4       33.89       41.03     21.82 o
  19   2   4       30.59       30.36     29.90 o
  20   2   4       52.75       20.79     21.11 o
 -20   3   4        1.52       32.23     22.43 o
 -19   3   4        0.00      -17.06     21.69 o
 -18   3   4        3.97       27.05     25.80 o
 -17   3   4       60.28       65.69     33.49 o
 -16   3   4       91.23      103.12     21.87 o
 -15   3   4       63.08       75.49     27.25 o
 -14   3   4       31.65       83.38     30.30 o
 -13   3   4       43.22       34.03     30.95 o
 -12   3   4       25.51       74.23     30.13 o
 -11   3   4       41.55       71.16     29.60 o
 -10   3   4       10.69        6.98     28.05 o
  -9   3   4        0.15       13.32     28.62 o
  -8   3   4        4.53       38.68     31.47 o
  -7   3   4      143.62      170.61     32.27 o
  -6   3   4       48.75       57.53     27.42 o
  -5   3   4       64.45       62.41     27.04 o
  -4   3   4      881.15      830.06     44.20 o
  -3   3   4      856.35      841.60     98.14 o
  -2   3   4      316.85      297.04     25.78 o
  -1   3   4      299.18      296.63     27.15 o
   0   3   4        3.57       13.46     25.04 o
   1   3   4       37.58       34.86     37.56 o
   2   3   4      234.80      234.33     23.82 o
   3   3   4       19.20       39.03     53.10 o
   4   3   4       10.00       -2.54     22.76 o
   5   3   4        4.45       17.25     23.89 o
   6   3   4       92.92      116.53     21.01 o
   7   3   4       41.56       51.95     22.91 o
   8   3   4       42.33       57.76     20.64 o
   9   3   4      438.61      435.90     26.72 o
  10   3   4     1065.43     1058.84     55.53 o
  11   3   4       22.36       -1.56     20.78 o
  12   3   4       92.64       87.34     24.14 o
  13   3   4       65.44       83.27     19.49 o
  14   3   4        4.98        6.73     19.22 o
  15   3   4       20.29       39.75     20.68 o
  16   3   4       24.82        5.53     20.79 o
  17   3   4        0.19       36.31     22.07 o
 -17   4   4        6.27       26.14     23.31 o
 -16   4   4        0.26      -10.06     30.81 o
 -15   4   4        0.07       16.19     31.11 o
 -14   4   4       17.77       30.10     29.94 o
 -13   4   4        7.99        9.93     29.54 o
 -12   4   4        1.29       33.44     29.30 o
 -11   4   4        2.52       11.59     29.32 o
 -10   4   4       42.18       53.76     43.57 o
  -9   4   4      490.17      523.15    107.90 o
  -8   4   4      440.84      430.85     98.93 o
  -7   4   4        2.12       -2.57     25.94 o
  -6   4   4       13.92        9.18     26.35 o
  -5   4   4      136.40      143.88     28.20 o
  -4   4   4       33.48       34.04     24.26 o
  -3   4   4        1.97       20.13     25.39 o
  -2   4   4       18.90       39.75     24.05 o
  -1   4   4       31.47       45.92     23.45 o
   0   4   4        0.95       34.93     26.34 o
   1   4   4        1.44       16.70     23.70 o
   2   4   4       10.21       44.49     25.96 o
   3   4   4      160.59      150.18     25.78 o
   4   4   4      249.96      244.85     24.01 o
   5   4   4      440.29      446.41     48.19 o
   6   4   4       11.22       17.81     21.01 o
   7   4   4       17.24       15.67     22.39 o
   8   4   4        0.14       10.74     20.21 o
   9   4   4       39.11       26.72     21.51 o
  10   4   4        5.69       25.71     18.87 o
  11   4   4        1.24        5.52     18.85 o
  12   4   4       30.56       35.76     21.44 o
  13   4   4       22.16        5.66     20.46 o
  14   4   4       33.43       46.08     26.67 o
 -11   5   4       29.38       46.10     28.33 o
 -10   5   4        4.06       46.91     26.90 o
  -9   5   4        3.90       32.68     26.95 o
  -8   5   4        2.08       42.26     45.30 o
  -7   5   4      113.31       99.00     26.83 o
  -6   5   4      100.65       96.92     26.22 o
  -5   5   4       49.83       59.80     26.00 o
  -4   5   4        3.78       32.38     25.31 o
  -3   5   4      184.85      158.09     29.76 o
  -2   5   4       11.90       39.41     32.46 o
  -1   5   4       71.94       93.06     31.14 o
   0   5   4       63.12       49.56     34.07 o
   1   5   4        1.12       23.71     24.54 o
   2   5   4        4.49        9.14     23.02 o
   3   5   4       79.10       94.85     49.36 o
   4   5   4        1.65       -0.83     28.12 o
   5   5   4       17.20       10.78     31.26 o
   6   5   4        9.09       17.78     22.38 o
   7   5   4       35.76       23.42     28.26 o
   8   5   4       47.14       67.26     26.94 o
 -23   1   5       50.58       28.03     26.62 o
 -22   1   5       15.32      -13.06     25.51 o
 -21   1   5        4.16       68.37     27.39 o
 -20   1   5        0.19       -6.72     28.37 o
 -19   1   5       79.12      103.23     33.00 o
 -18   1   5       67.56       97.54     46.53 o
 -17   1   5      169.41      189.77     29.76 o
 -16   1   5      261.70      287.26     31.04 o
 -15   1   5      255.52      233.47     31.64 o
 -14   1   5      435.37      375.74     33.38 o
 -13   1   5      183.94      158.93     32.30 o
 -12   1   5      165.83      170.63     42.40 o
 -11   1   5      285.41      251.12     50.87 o
 -10   1   5      195.29      147.85     52.24 o
  -9   1   5        6.44      -39.95     53.92 o
  -8   1   5      473.16      533.25     64.53 o
  -7   1   5      110.50      154.47     63.55 o
  -6   1   5        0.03        7.90     72.21 o
  -5   1   5     1481.06     1705.35    113.97 o
  -4   1   5     4669.47     4560.86     65.67 o
  -3   1   5      328.16      297.64     41.59 o
  -2   1   5      984.07      976.43     32.98 o
  -1   1   5     3736.23     3621.04     95.14 o
   0   1   5     1818.99     1573.48     87.19 o
   1   1   5      746.53      757.14     31.66 o
   2   1   5      700.53      731.34     27.61 o
   3   1   5      300.74      271.70     21.47 o
   4   1   5        6.51      -11.35     21.61 o
   5   1   5     3163.35     3453.92     29.06 o
   6   1   5      387.00      398.67     24.68 o
   7   1   5        3.43       13.11     18.80 o
   8   1   5       89.93      104.27     18.78 o
   9   1   5       17.04       32.19     19.62 o
  10   1   5      800.51      762.15     59.17 o
  11   1   5      536.01      470.71     60.04 o
  12   1   5      413.39      439.25     58.58 o
  13   1   5      234.94      238.96     19.25 o
  14   1   5        0.80        9.51     17.58 o
  15   1   5        7.85       30.56     20.22 o
  16   1   5      110.57      130.96     21.07 o
  17   1   5       37.21       14.40     19.38 o
  18   1   5       60.25       74.37     20.36 o
  19   1   5       53.06       36.70     20.01 o
  20   1   5       12.11       -5.44     21.91 o
 -22   2   5        3.65        9.20     30.24 o
 -21   2   5        3.54        9.21     25.49 o
 -20   2   5        4.47      -28.95     32.10 o
 -19   2   5        2.22      -12.70     32.74 o
 -18   2   5      151.34      158.93     28.50 o
 -17   2   5      148.14      123.41     27.76 o
 -16   2   5        2.85       -9.66     21.32 o
 -15   2   5      197.38      237.08     48.59 o
 -14   2   5        0.16       43.04     31.42 o
 -13   2   5      270.56      296.67     33.05 o
 -12   2   5      553.70      636.37     36.97 o
 -11   2   5      355.77      394.10     33.99 o
 -10   2   5      310.42      348.81     35.13 o
  -9   2   5      514.57      598.18     54.29 o
  -8   2   5     1864.97     1991.48     52.28 o
  -7   2   5      199.69      191.54     43.51 o
  -6   2   5      695.92      807.04     52.53 o
  -5   2   5       59.94       50.39     30.47 o
  -4   2   5     2981.93     3224.82    121.93 o
  -3   2   5      519.92      521.47     31.68 o
  -2   2   5      346.61      332.32     32.00 o
  -1   2   5      986.15      954.38     34.76 o
   0   2   5     3556.74     3604.48     91.55 o
   1   2   5      207.83      186.08     22.40 o
   2   2   5      229.68      196.37     23.03 o
   3   2   5      468.87      435.95     22.59 o
   4   2   5       64.71       67.41     19.98 o
   5   2   5       62.17       66.19     20.10 o
   6   2   5      537.63      568.63     26.23 o
   7   2   5       72.43       63.94     20.77 o
   8   2   5       26.25       20.72     20.61 o
   9   2   5        5.52       11.17     20.36 o
  10   2   5       78.84       71.36     23.25 o
  11   2   5        0.00       -5.33     19.79 o
  12   2   5      159.88      164.03     25.45 o
  13   2   5       49.05       27.82     21.47 o
  14   2   5       62.77       77.23     20.73 o
  15   2   5       29.47       30.11     24.22 o
  16   2   5       22.14       16.52     24.11 o
  17   2   5        1.46       14.41     22.00 o
  18   2   5        0.42       13.56     20.41 o
  19   2   5       28.22       46.73     21.07 o
 -20   3   5       28.18       44.43     24.28 o
 -19   3   5       46.37       34.80     23.92 o
 -18   3   5      109.28      107.32     23.66 o
 -17   3   5       59.02       42.01     23.17 o
 -16   3   5        2.63        3.78     30.48 o
 -15   3   5        0.05       33.20     31.49 o
 -14   3   5       37.52       44.75     30.63 o
 -13   3   5       32.90       51.31     31.12 o
 -12   3   5       48.34       82.43     30.01 o
 -11   3   5        1.28       35.74     30.87 o
 -10   3   5        4.43       11.83     33.65 o
  -9   3   5        3.31       19.97     30.39 o
  -8   3   5       15.61       30.73     34.01 o
  -7   3   5      215.14      197.54     27.80 o
  -6   3   5      184.51      202.86     32.52 o
  -5   3   5      379.06      359.23     34.81 o
  -4   3   5       46.08       46.26     27.10 o
  -3   3   5      430.76      382.58     36.24 o
  -2   3   5       78.23       82.69     25.83 o
  -1   3   5       69.97       92.81     26.16 o
   0   3   5      233.03      249.84     25.49 o
   1   3   5       28.26       79.59     25.34 o
   2   3   5       29.53       29.90     22.73 o
   3   3   5       65.29       80.97     22.17 o
   4   3   5       13.94       34.98     20.94 o
   5   3   5       10.99        8.34     21.08 o
   6   3   5      129.57      119.93     42.21 o
   7   3   5      973.27      944.30     23.25 o
   8   3   5     1707.93     1687.84     35.37 o
   9   3   5        7.83       48.49     21.67 o
  10   3   5       15.56       21.83     19.20 o
  11   3   5        7.32       35.89     19.46 o
  12   3   5        0.34       21.03     27.06 o
  13   3   5       40.72       58.37     19.88 o
  14   3   5        0.88       18.10     19.46 o
  15   3   5        1.90       32.51     21.11 o
  16   3   5        4.93        4.22     20.19 o
  17   3   5        1.05       35.46     23.07 o
 -16   4   5        0.57        3.26     31.78 o
 -15   4   5        4.32       12.26     30.61 o
 -14   4   5       18.59       13.14     33.40 o
 -13   4   5       22.12       11.02     34.12 o
 -12   4   5       52.00       70.60     34.06 o
 -11   4   5        2.42       -3.52     50.60 o
 -10   4   5       16.59       37.93     26.26 o
  -9   4   5       66.12       94.13     31.06 o
  -8   4   5      159.78      168.44     49.31 o
  -7   4   5        2.66       29.08     37.25 o
  -6   4   5       62.76       52.84     26.36 o
  -5   4   5        9.57       -3.54     26.54 o
  -4   4   5       10.31       26.02     25.57 o
  -3   4   5       80.94       98.74     24.87 o
  -2   4   5      122.80      115.93     39.93 o
  -1   4   5       70.69       74.29     26.01 o
   0   4   5      120.83      138.92     27.98 o
   1   4   5      199.78      215.96     25.81 o
   2   4   5       90.86      128.84     28.00 o
   3   4   5       30.02       19.57     32.31 o
   4   4   5        1.23       18.98     19.90 o
   5   4   5       88.32       68.43     20.69 o
   6   4   5       53.30       48.51     19.36 o
   7   4   5       13.85       37.41     19.17 o
   8   4   5        1.30       14.42     21.18 o
   9   4   5       34.81       41.45     20.49 o
  10   4   5        0.18       38.74     19.38 o
  11   4   5        0.03       -0.44     23.55 o
  12   4   5        6.75       14.74     23.11 o
  13   4   5      415.15      285.69     21.96 o
 -10   5   5        0.96        7.91     29.21 o
  -9   5   5       98.59      110.48     27.69 o
  -8   5   5       14.96       37.85     26.30 o
  -7   5   5       51.76       61.86     26.79 o
  -6   5   5      228.92      215.13     31.95 o
  -5   5   5      322.17      276.37     46.51 o
  -4   5   5        5.74       -1.64     29.39 o
  -3   5   5        1.96       31.65     27.76 o
  -2   5   5        4.92       44.51     26.32 o
  -1   5   5       29.72        8.28     25.07 o
   0   5   5        0.48       19.89     24.97 o
   1   5   5       16.40       18.92     25.53 o
   2   5   5       39.90       40.40     25.86 o
   3   5   5        4.77       47.64     25.59 o
   4   5   5        2.71       30.29     22.40 o
   5   5   5       11.11       16.57     22.13 o
   6   5   5       10.48        8.57     23.10 o
   7   5   5       19.56       -3.23     28.02 o
 -23   0   6      115.95      115.07     47.24 o
 -22   0   6        0.39       27.47     37.30 o
 -21   0   6       20.38       97.59     36.03 o
 -20   0   6       35.00        6.98     37.25 o
 -19   0   6      321.54      376.74     37.87 o
 -18   0   6        0.31       -3.67     36.59 o
 -17   0   6        6.05      -58.04     36.44 o
 -16   0   6       50.57      104.67     38.48 o
 -15   0   6        0.26       44.59     47.39 o
 -14   0   6        0.25       38.42     38.68 o
 -13   0   6     1448.28     1345.14     49.31 o
 -12   0   6      977.01      827.18     54.60 o
 -11   0   6     1853.02     1854.88     52.13 o
 -10   0   6     1517.39     1478.81     51.41 o
  -5   0   6      131.33      152.23     50.30 o
  -4   0   6       10.01      -12.64     49.18 o
  -3   0   6      608.68      601.33     56.80 o
  -2   0   6       72.60       57.87     33.32 o
  -1   0   6    16897.08    13907.56    340.68 o
   0   0   6      927.67      794.20     35.86 o
   1   0   6      248.93      229.27     33.45 o
   2   0   6     4554.51     3988.98    535.00 o
   3   0   6     3666.14     3480.81    247.82 o
   4   0   6       94.63       99.05     29.72 o
   5   0   6      240.02      274.15     33.12 o
   6   0   6      631.63      647.75     31.91 o
   7   0   6      950.49      966.49    168.64 o
   8   0   6     2162.85     2433.19     36.26 o
   9   0   6     1809.41     1892.57     86.63 o
  10   0   6       37.14       34.27     29.56 o
  11   0   6       78.37       25.48     32.98 o
  12   0   6       24.71       38.45     26.07 o
  13   0   6       75.30       55.98     27.56 o
  14   0   6      548.78      466.23     47.71 o
  15   0   6      169.17      154.06     29.76 o
  16   0   6       31.29       30.66     23.71 o
  17   0   6        0.07       16.91     24.71 o
  18   0   6       43.98       62.43     24.14 o
  19   0   6       13.85       16.70     46.86 o
  20   0   6       21.72       25.60     27.17 o
 -23   1   6        1.47       52.94     29.49 o
 -22   1   6       19.53       23.28     28.45 o
 -21   1   6        7.03        3.15     67.60 o
 -20   1   6       22.65       73.91     37.76 o
 -19   1   6      105.10      156.59     56.98 o
 -18   1   6        5.78       -0.27     27.61 o
 -17   1   6       10.54       16.83     29.74 o
 -16   1   6       41.32       51.24     34.34 o
 -15   1   6      205.05      247.07     35.99 o
 -14   1   6      401.46      392.20     32.64 o
 -13   1   6       51.37       73.13     52.59 o
 -12   1   6      368.86      285.68     54.49 o
 -11   1   6        3.99       64.72     50.35 o
 -10   1   6       74.90       93.06     51.83 o
  -9   1   6      151.38      139.49     61.51 o
  -8   1   6      366.47      339.57     65.40 o
  -7   1   6      514.87      491.62     68.97 o
  -6   1   6       83.17      110.54     89.44 o
  -5   1   6     3900.20     4164.11    294.27 o
  -4   1   6       12.81       34.76     37.25 o
  -3   1   6      113.85      118.54     38.12 o
  -2   1   6       21.08       20.60     24.12 o
  -1   1   6      896.92      791.58     33.75 o
   0   1   6      283.57      296.90     23.23 o
   1   1   6      166.62      146.13     22.65 o
   2   1   6       14.12       48.72     24.21 o
   3   1   6     2101.55     2008.94    118.96 o
   4   1   6      345.26      346.31     21.36 o
   5   1   6      134.22      109.75     19.38 o
   6   1   6      133.58      152.02     19.22 o
   7   1   6      338.31      352.02     19.29 o
   8   1   6      102.35      108.12     18.70 o
   9   1   6       11.22       -0.37     19.30 o
  10   1   6       10.03       26.39     19.38 o
  11   1   6       11.85       15.65     19.59 o
  12   1   6      187.62      187.73     18.31 o
  13   1   6       53.10       99.90     27.27 o
  14   1   6        5.01       22.70     31.12 o
  15   1   6       56.67       81.87     18.90 o
  16   1   6        8.58       32.70     19.27 o
  17   1   6       17.87       12.02     19.80 o
  18   1   6       12.16       52.64     19.80 o
  19   1   6       16.29       18.05     19.98 o
 -22   2   6        1.24       48.56     29.15 o
 -21   2   6       21.30       46.73     28.31 o
 -20   2   6      142.03      116.64     29.70 o
 -19   2   6        8.66        5.61     26.45 o
 -18   2   6      105.64      102.32     28.71 o
 -17   2   6       47.69       89.18     27.82 o
 -16   2   6        2.46       -8.65     28.65 o
 -15   2   6       61.13       72.47     43.72 o
 -14   2   6      564.30      708.96     47.66 o
 -13   2   6       87.12      154.31     42.55 o
 -12   2   6      129.99      184.77     34.33 o
 -11   2   6      256.04      313.31     35.00 o
 -10   2   6      479.18      575.25     42.49 o
  -9   2   6       23.21       20.04     40.71 o
  -8   2   6      273.34      297.65     46.16 o
  -7   2   6        0.02        3.01     73.33 o
  -6   2   6      156.38      143.82     31.60 o
  -5   2   6      126.73      121.45     38.02 o
  -4   2   6      216.44      169.82     32.62 o
  -3   2   6       52.72       62.84     31.14 o
  -2   2   6     1151.49     1234.00     32.75 o
  -1   2   6      127.64      118.91     21.90 o
   0   2   6     1002.71      960.30     33.10 o
   1   2   6      641.06      644.11     24.17 o
   2   2   6      354.79      347.88     21.16 o
   3   2   6      461.83      462.36     21.11 o
   4   2   6        5.93       36.95     21.97 o
   5   2   6       30.21       55.79     38.73 o
   6   2   6       27.44       10.82     20.81 o
   7   2   6       14.14       13.80     19.60 o
   8   2   6        8.28       39.62     21.14 o
   9   2   6       44.66       72.83     19.18 o
  10   2   6       37.29       46.58     19.42 o
  11   2   6      286.99      283.73     39.38 o
  12   2   6       94.13      120.96     21.19 o
  13   2   6       91.65       89.54     21.25 o
  14   2   6       47.25       79.19     21.92 o
  15   2   6       75.03       39.62     20.07 o
  16   2   6      134.82       99.36     22.93 o
  17   2   6        5.72       42.49     20.31 o
  18   2   6        0.13       33.56     22.59 o
 -20   3   6        4.89       45.83     28.07 o
 -19   3   6        0.44       34.40     28.23 o
 -18   3   6        4.73       13.16     23.49 o
 -17   3   6        4.79       10.15     31.05 o
 -16   3   6        0.14       27.04     34.37 o
 -15   3   6       32.97       29.20     31.43 o
 -14   3   6       66.46       86.19     31.77 o
 -13   3   6       84.32       98.62     34.25 o
 -12   3   6       13.24       15.91     34.79 o
 -11   3   6       50.47       58.87     35.17 o
 -10   3   6       11.29       22.35     36.15 o
  -9   3   6      445.01      500.62     68.60 o
  -8   3   6      383.49      361.67     41.26 o
  -7   3   6       72.54       87.56     28.10 o
  -6   3   6        4.81       14.91     27.37 o
  -5   3   6       36.92       22.33     27.10 o
  -4   3   6       13.29       22.03     26.66 o
  -3   3   6        2.81       21.62     29.27 o
  -2   3   6       17.93       30.56     28.03 o
  -1   3   6      482.45      473.06     32.43 o
   0   3   6      121.18      139.09     29.57 o
   1   3   6       39.86       61.96     23.05 o
   2   3   6       78.66       79.53     20.51 o
   3   3   6      217.36      234.88     27.02 o
   4   3   6      422.57      393.97     21.33 o
   5   3   6      209.42      217.91     22.16 o
   6   3   6       53.44       70.54     21.82 o
   7   3   6      309.23      365.83     27.35 o
   8   3   6       32.01       67.13     20.24 o
   9   3   6       95.62       61.76     21.10 o
  10   3   6      133.90      151.58     31.35 o
  11   3   6        5.61        9.03     37.89 o
  12   3   6        1.78       -1.80     19.88 o
  13   3   6       38.25       38.79     20.77 o
  14   3   6        9.36       38.26     20.08 o
  15   3   6       10.38       10.64     20.35 o
  16   3   6       68.01       75.78     23.51 o
 -16   4   6       30.91       31.84     34.86 o
 -15   4   6       51.13       69.65     36.21 o
 -14   4   6       12.47       42.07     35.87 o
 -13   4   6        1.42       12.35     35.28 o
 -12   4   6        1.57        0.56     51.47 o
 -11   4   6        0.56       18.42     29.10 o
 -10   4   6        9.10       22.85     27.14 o
  -9   4   6        0.19       33.81     27.65 o
  -8   4   6       63.92       92.24     27.85 o
  -7   4   6        0.13       -5.40     26.87 o
  -6   4   6      118.90      127.91     31.58 o
  -5   4   6      162.53      140.95     40.95 o
  -4   4   6      269.33      259.15     59.78 o
  -3   4   6      507.76      529.65     87.06 o
  -2   4   6      245.62      261.26     27.02 o
  -1   4   6       16.25       10.27     26.78 o
   0   4   6       48.42       60.47     26.36 o
   1   4   6        5.69       11.28     21.63 o
   2   4   6        0.83       -4.69     21.82 o
   3   4   6       67.55       63.90     29.34 o
   4   4   6       17.88       13.10     22.00 o
   5   4   6       35.23       43.74     23.00 o
   6   4   6      183.71      183.97     25.15 o
   7   4   6        4.45      -11.34     21.68 o
   8   4   6       15.80       41.05     21.88 o
   9   4   6       10.44       23.20     19.23 o
  10   4   6       96.09       72.44     25.39 o
  11   4   6      325.96      257.83     25.05 o
  12   4   6       18.92       31.58     21.86 o
 -10   5   6       11.26       12.26     30.17 o
  -9   5   6      205.26      184.01     30.55 o
  -8   5   6        3.11        8.06     28.34 o
  -7   5   6        4.69       -4.33     29.06 o
  -6   5   6       40.13       38.84     31.61 o
  -5   5   6       61.93       35.36     26.90 o
  -4   5   6       14.64       68.11     30.95 o
  -3   5   6       64.56       60.15     26.59 o
  -2   5   6        1.01        6.26     27.43 o
  -1   5   6        7.60       16.74     31.65 o
   0   5   6        0.65       25.45     42.98 o
   1   5   6        3.46      -17.49     25.64 o
   2   5   6       30.13       35.16     22.66 o
   3   5   6       14.56        4.44     22.25 o
   4   5   6       34.62       34.82     22.43 o
   5   5   6       39.27       30.61     22.68 o
   6   5   6       14.12       33.87     22.99 o
 -23   1   7       22.58       61.94     34.21 o
 -22   1   7       27.43       66.25     33.94 o
 -21   1   7       53.84       50.17     28.49 o
 -20   1   7      151.59      152.91     30.27 o
 -19   1   7        0.30      -37.52     28.79 o
 -18   1   7        0.08       46.61     32.03 o
 -17   1   7       53.36       53.03     27.39 o
 -16   1   7      357.15      365.06     31.19 o
 -15   1   7      214.68      241.37     31.18 o
 -14   1   7       88.88       88.62     51.98 o
 -13   1   7        2.72       50.65     52.39 o
 -12   1   7        8.90       30.68     50.76 o
 -11   1   7       31.84       55.04     51.11 o
 -10   1   7      878.44      793.14     66.18 o
  -9   1   7     1358.60     1296.19     74.40 o
  -8   1   7     1766.77     1653.65     89.06 o
  -7   1   7     4179.07     4154.41    114.38 o
  -6   1   7       41.67       69.01     30.25 o
  -5   1   7     1223.86     1263.10     39.47 o
  -4   1   7        0.30        9.02     35.16 o
  -3   1   7      811.32      784.40    114.21 o
  -2   1   7       35.76       30.07     26.15 o
  -1   1   7       97.62      108.30     21.43 o
   0   1   7      205.04      187.28     20.82 o
   1   1   7      172.52      186.29     22.00 o
   2   1   7     1886.34     1853.60     70.18 o
   3   1   7     1769.50     1708.63     74.23 o
   4   1   7      567.83      586.85     23.34 o
   5   1   7      917.09      874.36     39.39 o
   6   1   7     1314.47     1233.90     94.94 o
   7   1   7      205.60      224.92     18.86 o
   8   1   7        8.14       17.80     18.27 o
   9   1   7       69.30       78.43     28.50 o
  10   1   7      118.67      105.47     22.45 o
  11   1   7       25.08       40.43     21.63 o
  12   1   7      321.89      287.02     32.60 o
  13   1   7        0.02       23.02     25.65 o
  14   1   7       39.41       43.23     19.89 o
  15   1   7      108.87      109.24     25.89 o
  16   1   7       13.62      -23.54     23.49 o
  17   1   7       72.45       67.53     24.24 o
  18   1   7       50.90       30.73     21.18 o
  19   1   7       39.57       66.76     23.37 o
 -22   2   7        1.76        3.64     34.64 o
 -21   2   7        0.10       48.53     27.02 o
 -20   2   7       12.53       14.28     33.79 o
 -19   2   7      321.30      440.82     66.10 o
 -18   2   7      173.31      168.17     29.41 o
 -17   2   7        0.14        3.40     34.28 o
 -16   2   7      106.25       61.00     48.06 o
 -15   2   7       84.09      139.07     45.76 o
 -14   2   7        1.20       -5.30     50.40 o
 -13   2   7       10.33       63.14     51.78 o
 -12   2   7      103.48      110.23     51.17 o
 -11   2   7      288.29      391.22     53.51 o
 -10   2   7      330.23      352.34     61.72 o
  -9   2   7        0.02       13.91     59.16 o
  -7   2   7       38.58       33.89     32.31 o
  -6   2   7       64.87       59.93     32.16 o
  -5   2   7     1051.70     1046.01     36.30 o
  -4   2   7      113.41      101.31     30.88 o
  -3   2   7        4.91      -18.04     30.58 o
  -2   2   7      114.57       91.48     31.83 o
  -1   2   7       16.54       42.64     21.24 o
   0   2   7       97.67       89.94     20.78 o
   1   2   7      274.09      254.31     20.48 o
   2   2   7      437.36      419.63     21.96 o
   3   2   7      220.04      205.10     20.51 o
   4   2   7        0.42        7.68     20.11 o
   5   2   7       50.19       51.03     20.44 o
   6   2   7      155.43      136.71     21.09 o
   7   2   7      234.29      232.83     22.22 o
   8   2   7      613.60      570.52     37.82 o
   9   2   7      106.90      115.95     21.53 o
  10   2   7        1.35       24.63     20.69 o
  11   2   7      136.88       99.85     20.04 o
  12   2   7      103.23      111.10     21.05 o
  13   2   7       53.85       73.52     20.50 o
  14   2   7        3.90       52.29     19.75 o
  15   2   7       27.12       41.86     19.60 o
  16   2   7       53.82       67.21     20.28 o
  17   2   7        0.57      -31.28     20.14 o
 -19   3   7        1.01       62.15     45.35 o
 -18   3   7        3.45       35.57     42.09 o
 -17   3   7        1.93        7.85     48.26 o
 -16   3   7        2.15       19.82     42.45 o
 -15   3   7        5.33       -1.99     46.58 o
 -14   3   7       55.98       68.91     33.65 o
 -13   3   7       29.37       53.18     33.33 o
 -12   3   7        0.96       12.65     36.84 o
 -11   3   7      257.49      231.25     39.94 o
 -10   3   7       36.96       59.78     65.64 o
  -9   3   7       23.55       20.72     27.30 o
  -8   3   7        5.84        5.33     29.00 o
  -7   3   7       22.07       76.19     30.12 o
  -6   3   7       45.85       88.32     28.84 o
  -5   3   7      127.70      156.46     27.29 o
  -4   3   7       13.46       -7.34     25.92 o
  -3   3   7      667.95      604.33     44.67 o
  -2   3   7      569.51      505.17     35.29 o
  -1   3   7      232.59      231.29     24.47 o
   0   3   7      561.99      647.46     58.49 o
   1   3   7     1138.86     1176.24     24.15 o
   2   3   7       67.83       62.75     21.13 o
   3   3   7       77.10       78.60     19.38 o
   4   3   7      220.95      224.54     20.64 o
   5   3   7       66.24       91.21     19.72 o
   6   3   7       81.93       70.77     21.11 o
   7   3   7       35.02       58.92     20.47 o
   8   3   7       56.31       69.68     20.28 o
   9   3   7      303.49      230.45     45.70 o
  10   3   7        1.01       19.35     20.47 o
  11   3   7       23.81      -30.42     19.71 o
  12   3   7        1.26        3.55     20.79 o
  13   3   7       13.23       27.41     20.83 o
  14   3   7       35.46       22.07     19.79 o
  15   3   7       21.22       21.98     20.87 o
 -16   4   7        1.17       -7.33     39.19 o
 -15   4   7       14.30       27.00     41.45 o
 -14   4   7       11.73       -3.82     54.22 o
 -13   4   7        9.82        5.72     28.16 o
 -12   4   7       22.96       35.21     27.87 o
 -11   4   7       32.90       34.27     33.05 o
 -10   4   7       82.96       48.60     34.00 o
  -9   4   7       18.75       34.38     27.45 o
  -8   4   7       37.10       53.27     26.92 o
  -7   4   7       26.33       61.76     27.14 o
  -6   4   7      719.62      728.90    108.39 o
  -5   4   7      301.76      307.18     31.11 o
  -4   4   7        0.25        9.06     26.01 o
  -3   4   7        0.95       -4.95     25.40 o
  -2   4   7        0.70        9.41     23.35 o
  -1   4   7        0.46       11.96     22.85 o
   0   4   7       77.59       70.45     23.52 o
   1   4   7        1.36        2.79     23.10 o
   2   4   7       40.66       56.89     23.67 o
   3   4   7       71.21      111.97     26.94 o
   4   4   7       13.25       21.01     20.29 o
   5   4   7       18.58       39.38     20.53 o
   6   4   7       11.04       26.29     22.30 o
   7   4   7       42.62       62.52     20.71 o
   8   4   7       67.46       66.32     22.41 o
   9   4   7       11.20       20.34     19.29 o
  10   4   7       97.87       97.10     29.83 o
  11   4   7      126.49      106.83     20.78 o
  12   4   7        0.48       70.72     20.55 o
  -9   5   7       39.04       37.78     29.62 o
  -8   5   7        0.01       16.15     29.02 o
  -7   5   7       28.22       28.97     29.43 o
  -6   5   7       11.14       53.22     30.07 o
  -5   5   7        7.15       17.57     28.64 o
  -4   5   7        6.69        0.04     28.53 o
  -3   5   7        3.22      -44.52     40.33 o
  -2   5   7       22.10       51.86     26.53 o
  -1   5   7        4.02       18.05     23.40 o
   0   5   7       14.31       16.36     22.96 o
   1   5   7       12.52       24.16     23.93 o
   2   5   7        2.30       16.75     24.31 o
   3   5   7        0.54        7.10     25.18 o
   4   5   7        4.68       22.94     23.00 o
 -23   0   8        2.13       31.19     48.46 o
 -22   0   8        3.35      -37.25     46.68 o
 -21   0   8        0.51      -26.04     47.09 o
 -20   0   8       25.89       75.32     47.60 o
 -19   0   8      260.82      251.00     49.59 o
 -18   0   8      157.08      192.49     39.60 o
 -17   0   8      258.51      224.19     50.05 o
 -16   0   8       10.40        9.58     39.90 o
 -15   0   8       26.19       56.82     39.24 o
 -14   0   8       15.51       63.96     39.80 o
 -13   0   8     1851.40     1859.77     58.65 o
 -12   0   8      492.72      427.70     54.79 o
  -7   0   8      931.12      894.17     47.21 o
  -6   0   8     1710.08     1596.32     51.98 o
  -5   0   8     2905.34     2257.57     57.79 o
  -4   0   8    10200.35     8931.61     90.67 o
  -3   0   8     1825.74     1751.73     81.04 o
  -2   0   8     5166.96     5181.59    713.68 o
  -1   0   8        5.28       20.00     31.82 o
   0   0   8      488.66      515.01     28.38 o
   1   0   8      274.37      281.15     72.22 o
   2   0   8      101.36      126.49     34.53 o
   3   0   8      295.46      271.06     33.49 o
   4   0   8      825.95      797.56    126.36 o
   5   0   8       50.99       61.12     25.74 o
   6   0   8     1589.96     1423.56    211.04 o
   7   0   8      924.11      946.33     95.46 o
   8   0   8      601.76      598.70     31.57 o
   9   0   8     1056.71     1217.62     79.05 o
  10   0   8       69.62       54.92     30.76 o
  11   0   8       34.86       58.06     25.08 o
  12   0   8        5.44        7.70     25.17 o
  13   0   8        0.04      -10.40     25.72 o
  14   0   8        3.92       37.21     29.12 o
  15   0   8        6.77       -4.27     24.51 o
  16   0   8        0.40       -0.17     26.89 o
  17   0   8        0.43       32.15     25.80 o
  18   0   8       79.26       27.26     33.07 o
 -23   1   8        1.28       40.22     30.70 o
 -22   1   8        0.02       18.72     30.08 o
 -21   1   8       11.75       23.17     27.89 o
 -20   1   8      123.51       88.31     56.13 o
 -19   1   8        8.69        2.35     29.27 o
 -18   1   8       10.10       11.59     32.11 o
 -17   1   8      198.90      160.15     33.65 o
 -16   1   8      435.42      405.97     32.12 o
 -15   1   8      479.88      499.14     50.97 o
 -14   1   8        5.56        0.20     49.38 o
 -13   1   8        6.58       41.07     50.76 o
 -12   1   8      182.78      199.93     59.48 o
 -11   1   8      289.85      241.43     61.52 o
 -10   1   8        3.23       15.95     60.54 o
  -9   1   8       21.72      -10.45     71.50 o
  -8   1   8      111.44       92.96     73.34 o
  -7   1   8      138.65       97.88     27.69 o
  -6   1   8       49.41       48.51     28.57 o
  -5   1   8      200.53      184.10     37.74 o
  -4   1   8      219.82      179.06     32.85 o
  -3   1   8      126.05       95.99     31.24 o
  -2   1   8      171.26      161.87     23.05 o
  -1   1   8      167.65      159.82     22.25 o
   0   1   8      220.09      227.19     20.94 o
   1   1   8      207.90      206.61     20.79 o
   2   1   8     1136.39     1101.09     70.72 o
   3   1   8      245.58      224.03     19.44 o
   4   1   8        3.36       16.53     19.92 o
   5   1   8      271.77      280.15     31.11 o
   6   1   8       41.98       58.55     18.94 o
   7   1   8       30.77       20.40     18.43 o
   8   1   8        7.62       23.01     20.08 o
   9   1   8       41.29       39.37     18.97 o
  10   1   8       68.24       67.64     19.19 o
  11   1   8      274.03      241.68     21.27 o
  12   1   8      159.11      143.85     17.73 o
  13   1   8        0.01       28.43     17.19 o
  14   1   8        0.86      -20.38     19.16 o
  15   1   8       53.34       73.64     17.37 o
  16   1   8        1.02        6.29     17.43 o
  17   1   8       22.42       13.20     18.52 o
  18   1   8        0.45       -5.81     28.39 o
 -21   2   8       26.59       31.88     30.14 o
 -20   2   8        1.50      -10.57     29.84 o
 -19   2   8      122.63      162.15     28.59 o
 -18   2   8       13.71       10.70     28.87 o
 -17   2   8      372.23      380.21     51.99 o
 -16   2   8      139.54       93.77     57.74 o
 -15   2   8       11.80       -4.79     58.76 o
 -14   2   8        1.72       22.12     53.15 o
 -13   2   8        4.05       -7.85     54.43 o
 -12   2   8        1.55       25.33     49.99 o
 -11   2   8        1.92        4.89     59.16 o
 -10   2   8        0.18       11.87     64.72 o
  -8   2   8       60.28       22.12     40.51 o
  -7   2   8       30.25       75.22     31.95 o
  -6   2   8      980.37      984.04     38.65 o
  -5   2   8      287.04      294.84     32.92 o
  -4   2   8      345.33      320.08     34.15 o
  -3   2   8      157.59      146.57     39.04 o
  -2   2   8       11.47       38.17     29.59 o
  -1   2   8       49.56       63.13     21.81 o
   0   2   8       85.10       84.68     21.71 o
   1   2   8      344.00      344.93     21.84 o
   2   2   8       58.69       57.23     21.17 o
   3   2   8       24.59       -1.72     20.22 o
   4   2   8      241.41      200.02     21.14 o
   5   2   8      293.70      305.84     21.62 o
   6   2   8      182.15      205.10     32.04 o
   7   2   8      292.32      296.46     34.49 o
   8   2   8      144.53      138.06     19.22 o
   9   2   8      181.38      189.89     30.81 o
  10   2   8      155.22      174.28     43.58 o
  11   2   8       20.41       34.38     18.93 o
  12   2   8       38.91       33.26     18.95 o
  13   2   8      105.81       78.44     20.77 o
  14   2   8       10.41       54.14     24.94 o
  15   2   8       22.93       23.83     19.94 o
  16   2   8        1.27       22.38     19.62 o
  17   2   8        7.19       47.30     24.73 o
 -19   3   8        6.70       11.13     30.08 o
 -18   3   8        0.07        7.54     42.65 o
 -17   3   8       11.58       37.40     47.60 o
 -16   3   8       44.26       79.80     46.48 o
 -15   3   8       40.60       41.48     47.44 o
 -14   3   8       17.51       36.13     56.06 o
 -13   3   8       82.60       66.15     57.33 o
 -11   3   8       43.31       54.58     32.00 o
 -10   3   8        0.13       40.72     31.29 o
  -9   3   8      124.29      107.79     31.04 o
  -8   3   8      214.51      157.89     30.58 o
  -7   3   8      320.07      337.70     31.60 o
  -6   3   8       62.88       80.42     28.90 o
  -5   3   8      277.49      297.74     36.85 o
  -4   3   8       22.81        9.99     29.81 o
  -3   3   8      219.35      188.57     31.50 o
  -2   3   8     1722.42     1651.29     33.25 o
  -1   3   8        7.60       30.90     27.43 o
   0   3   8       58.30       65.74     27.06 o
   1   3   8        3.63       34.32     21.33 o
   2   3   8       21.64       52.17     20.49 o
   3   3   8        4.03        5.13     20.59 o
   4   3   8       98.96      115.14     20.41 o
   5   3   8       78.05      101.17     28.37 o
   6   3   8       83.81      104.97     21.45 o
   7   3   8       73.80       97.11     25.18 o
   8   3   8        6.32       31.82     18.91 o
   9   3   8       41.35       42.96     20.05 o
  10   3   8       26.77       18.62     21.89 o
  11   3   8      142.88      115.31     23.17 o
  12   3   8       62.98       51.82     20.52 o
  13   3   8        4.51       16.49     21.10 o
  14   3   8        1.13       11.52     23.22 o
 -14   4   8       27.14       -3.36     33.63 o
 -13   4   8       29.47       11.67     39.75 o
 -12   4   8       15.09       -1.02     31.70 o
 -11   4   8        2.50       52.85     33.38 o
 -10   4   8       50.59       23.34     31.85 o
  -9   4   8       31.80        1.89     31.75 o
  -8   4   8        5.65       43.72     37.76 o
  -7   4   8       40.45       91.98     30.07 o
  -6   4   8      307.85      234.39     37.87 o
  -5   4   8       23.26       19.58     27.39 o
  -4   4   8        0.97       16.16     25.58 o
  -3   4   8        7.65       18.08     24.74 o
  -2   4   8        0.06       22.66     25.84 o
  -1   4   8       26.44       47.37     24.10 o
   0   4   8      171.38      140.13     24.84 o
   1   4   8      180.00      160.41     23.54 o
   2   4   8       18.18       38.82     22.21 o
   3   4   8       37.38       46.93     21.76 o
   4   4   8       48.57       32.15     22.20 o
   5   4   8       61.06       41.91     34.95 o
   6   4   8        0.01       24.12     22.63 o
   7   4   8       25.81       13.55     22.68 o
   8   4   8       26.67       27.95     20.02 o
   9   4   8       10.43        6.25     21.52 o
  10   4   8        4.78        8.40     25.07 o
  -7   5   8        1.47        0.02     31.21 o
  -6   5   8        8.61       11.02     29.07 o
  -5   5   8        3.36       -4.54     27.54 o
  -4   5   8        2.56       36.80     27.24 o
  -3   5   8        7.74       43.97     26.17 o
  -2   5   8        8.01       27.07     25.63 o
  -1   5   8       14.89       35.81     25.69 o
   0   5   8       35.78       41.06     27.83 o
   1   5   8       34.98       45.07     25.35 o
   2   5   8       29.63       55.59     23.15 o
 -22   1   9        1.22      -27.19     31.47 o
 -21   1   9       27.95       31.91     31.10 o
 -20   1   9       28.44       29.64     30.05 o
 -19   1   9       28.17        4.57     30.32 o
 -18   1   9       33.06       43.19     34.02 o
 -17   1   9      171.21      174.41     33.96 o
 -16   1   9      725.40      723.73     36.42 o
 -15   1   9      446.92      504.59     53.92 o
 -14   1   9      429.40      448.01     58.92 o
 -13   1   9      321.87      323.69     51.94 o
 -12   1   9      131.89      153.40     59.42 o
 -11   1   9       15.30       22.52     57.84 o
 -10   1   9      443.39      371.57     66.72 o
  -9   1   9        0.03       -1.33     24.94 o
  -8   1   9      661.58      546.90     29.20 o
  -7   1   9      266.19      246.42     27.93 o
  -6   1   9       12.01       38.81     34.36 o
  -5   1   9        0.88        4.69     29.69 o
  -4   1   9        6.17       -0.95     29.73 o
  -3   1   9      729.65      763.50     38.95 o
  -2   1   9     1901.10     1926.88     87.56 o
  -1   1   9     1651.56     1622.91    119.81 o
   0   1   9     1854.83     1786.87    144.41 o
   1   1   9      132.58      148.22     19.69 o
   2   1   9       19.86       36.78     18.29 o
   3   1   9        1.54        5.52     19.68 o
   4   1   9       72.66       55.23     17.62 o
   5   1   9      141.02      138.13     19.70 o
   6   1   9       58.67       60.26     18.99 o
   7   1   9       25.19       55.95     20.24 o
   8   1   9       13.06        5.02     17.38 o
   9   1   9      127.20      137.66     19.30 o
  10   1   9      421.14      418.15     45.27 o
  11   1   9      264.85      261.19     22.24 o
  12   1   9      255.48      258.52     54.20 o
  13   1   9      135.13      118.03     27.94 o
  14   1   9        4.01        4.75     19.82 o
  15   1   9        0.00       22.15     17.30 o
  16   1   9       32.13       37.89     18.86 o
  17   1   9        3.00       -5.76     20.29 o
 -21   2   9        9.18      -12.96     32.21 o
 -20   2   9        1.06        1.65     39.72 o
 -19   2   9        1.59       23.56     30.74 o
 -18   2   9       28.93       73.64     44.39 o
 -17   2   9       28.83       40.26     54.12 o
 -16   2   9       77.65       81.03     52.64 o
 -15   2   9        0.22       10.96     57.18 o
 -14   2   9        8.13       16.10     49.64 o
 -13   2   9      328.44      344.69     58.61 o
 -12   2   9      189.79      239.17     66.51 o
 -11   2   9        8.80       12.33     81.84 o
 -10   2   9        5.25       10.75     39.65 o
  -9   2   9       93.60       88.27     39.95 o
  -8   2   9      111.88       53.10     32.87 o
  -7   2   9        6.54        3.47     31.49 o
  -6   2   9       93.01      119.56     32.06 o
  -5   2   9      564.38      541.74     35.02 o
  -4   2   9      724.68      734.73     34.97 o
  -3   2   9      258.18      263.39     32.67 o
  -2   2   9        1.00        3.52     30.38 o
  -1   2   9       10.59       29.13     21.40 o
   0   2   9      316.70      328.49     24.06 o
   1   2   9     2075.83     2033.91    111.68 o
   2   2   9      244.24      237.75     27.51 o
   3   2   9      274.97      256.17     24.79 o
   4   2   9      372.34      383.30     21.54 o
   5   2   9      150.64      202.14     20.34 o
   6   2   9        3.16      -32.28     19.72 o
   7   2   9        0.01       -8.76     21.01 o
   8   2   9       60.18       49.52     19.44 o
   9   2   9       25.11       34.03     19.09 o
  10   2   9      116.32      137.38     38.90 o
  11   2   9       61.98       59.03     21.14 o
  12   2   9       73.09       70.20     24.59 o
  13   2   9       25.91       19.94     19.52 o
  14   2   9       33.78       35.65     28.52 o
  15   2   9      142.35       94.77     21.17 o
  16   2   9        1.51       -0.09     27.28 o
 -19   3   9        7.32       -0.15     52.18 o
 -18   3   9        7.78        5.05     48.41 o
 -17   3   9        0.65        5.76     53.81 o
 -16   3   9        0.01       17.38     51.27 o
 -15   3   9       22.51       23.24     55.14 o
 -14   3   9       28.64       52.23     71.91 o
 -12   3   9       21.52       31.44     31.95 o
 -11   3   9       12.30       78.33     31.14 o
 -10   3   9      168.89      167.26     40.11 o
  -9   3   9       23.58       31.03     32.11 o
  -8   3   9        0.09       -6.73     30.32 o
  -7   3   9        0.97       32.16     36.69 o
  -6   3   9       43.70      -51.32     37.61 o
  -5   3   9        0.10       -0.10     35.62 o
  -4   3   9      115.38      160.84     29.00 o
  -3   3   9     1606.07     1405.69     37.99 o
  -2   3   9      175.69      182.96     36.59 o
  -1   3   9        0.01       -4.75     24.50 o
   0   3   9      103.24      116.03     22.54 o
   1   3   9        4.15       27.95     21.36 o
   2   3   9       14.38       49.43     20.31 o
   3   3   9      199.57      211.06     23.00 o
   4   3   9       56.87       56.01     19.85 o
   5   3   9       10.67       44.99     20.92 o
   6   3   9        0.35        7.99     21.21 o
   7   3   9        0.04      -13.23     19.91 o
   8   3   9       47.20       47.50     19.70 o
   9   3   9       23.79       57.34     34.12 o
  10   3   9       14.92       34.50     36.82 o
  11   3   9       18.91       19.73     19.23 o
  12   3   9        3.67       14.35     28.53 o
  13   3   9       20.57       17.79     21.24 o
 -15   4   9        1.46       29.40     35.37 o
 -14   4   9        7.81       34.70     42.65 o
 -13   4   9       12.16       56.31     32.82 o
 -12   4   9       24.10       84.70     31.54 o
 -11   4   9       36.58       42.86     31.95 o
 -10   4   9       16.97       18.14     31.44 o
  -9   4   9       12.34       47.85     31.60 o
  -8   4   9      341.55      281.79     33.48 o
  -7   4   9        0.09        0.25     37.40 o
  -6   4   9        0.02      -20.08     29.10 o
  -5   4   9       58.68       10.40     31.24 o
  -4   4   9        0.70       10.14     30.53 o
  -3   4   9       83.76      123.38     30.63 o
  -2   4   9        1.27       13.43     25.60 o
  -1   4   9        2.60       28.37     24.27 o
   0   4   9       17.08       38.49     24.11 o
   1   4   9       19.49       38.65     25.16 o
   2   4   9       33.19       24.22     27.78 o
   3   4   9        3.60        6.96     21.25 o
   4   4   9       79.68       37.89     21.12 o
   5   4   9       26.72       29.94     29.15 o
   6   4   9       42.50       70.29     22.36 o
   7   4   9       26.49       26.66     20.76 o
   8   4   9       57.84       72.42     21.41 o
   9   4   9       19.73       43.05     25.69 o
  -4   5   9        7.37       36.84     35.06 o
  -3   5   9        0.52       -0.90     34.22 o
  -2   5   9       12.88       36.86     28.10 o
 -22   0  10        6.65      -13.20     40.92 o
 -21   0  10       31.97       27.37     41.13 o
 -20   0  10        6.04       24.05     48.67 o
 -19   0  10       10.66      -20.13     40.51 o
 -18   0  10       33.64        8.00     49.89 o
 -17   0  10      386.75      416.55     50.76 o
 -16   0  10        1.10       71.09     48.62 o
 -15   0  10        4.36       33.48     49.99 o
 -14   0  10     2655.10     2658.23     58.66 o
 -13   0  10      928.07      996.08     58.17 o
 -10   0  10     2123.98     1873.75     48.25 o
  -9   0  10      104.32       83.48     40.31 o
  -8   0  10       83.32       53.15     38.94 o
  -7   0  10      153.31      104.42     37.25 o
  -6   0  10       75.39      123.68     38.53 o
  -5   0  10      193.95      167.01     39.45 o
  -4   0  10      169.55      174.20     41.38 o
  -3   0  10      362.69      294.90     51.40 o
  -2   0  10      251.34      250.42     30.20 o
  -1   0  10       11.25       17.52     23.38 o
   0   0  10       10.17      -22.58     23.48 o
   1   0  10     1962.36     1816.45    286.98 o
   2   0  10     1096.76     1134.54     44.28 o
   3   0  10      526.21      550.34     29.32 o
   4   0  10       20.64       63.83     28.87 o
   5   0  10      180.00      171.08     24.23 o
   6   0  10       44.88       63.81     27.46 o
   7   0  10      111.02      120.58     28.32 o
   8   0  10      314.76      298.16     64.52 o
   9   0  10       32.09       30.29     28.21 o
  10   0  10       37.31       33.34     24.68 o
  11   0  10        6.27       27.97     35.04 o
  12   0  10        8.53       17.43     44.69 o
  13   0  10       28.80       79.53     25.25 o
  14   0  10      238.72      226.38     40.77 o
  15   0  10      141.08      101.96     33.00 o
  16   0  10       99.57       70.60     28.84 o
 -22   1  10        6.11       39.43     34.32 o
 -21   1  10        4.06       -2.22     31.62 o
 -20   1  10        9.74       12.80     42.20 o
 -19   1  10       22.15       58.99     50.04 o
 -18   1  10        6.55       -7.18     30.37 o
 -17   1  10       35.50       95.90     69.66 o
 -16   1  10        0.04        3.82     60.34 o
 -15   1  10       82.95      117.57     52.64 o
 -14   1  10        0.72       22.32     50.91 o
 -13   1  10        5.31       70.68     62.73 o
 -12   1  10       12.37       28.79     57.53 o
 -11   1  10        9.91       20.38     61.20 o
 -10   1  10     1035.05      939.41     28.06 o
  -9   1  10        4.42        8.02     27.00 o
  -8   1  10      177.95      180.26     28.97 o
  -7   1  10        0.01        8.14     27.21 o
  -6   1  10       80.98       83.29     28.02 o
  -5   1  10       68.88       93.56     33.28 o
  -4   1  10       15.41       40.18     33.73 o
  -3   1  10       65.56       68.01     27.90 o
  -2   1  10      343.63      316.87     20.21 o
  -1   1  10     1207.83     1198.32     55.09 o
   0   1  10      449.54      502.11     37.21 o
   1   1  10       21.69       51.36     19.62 o
   2   1  10        4.55       32.00     19.56 o
   3   1  10       52.95       68.31     18.85 o
   4   1  10     1056.43     1082.42     34.23 o
   5   1  10      366.05      373.63     20.95 o
   6   1  10       22.04       39.37     20.10 o
   7   1  10      290.37      297.53     24.81 o
   8   1  10        4.91       11.96     24.57 o
   9   1  10        0.58       28.15     17.29 o
  10   1  10        0.05        4.37     16.65 o
  11   1  10        2.86        7.41     18.86 o
  12   1  10       11.13        4.18     17.20 o
  13   1  10        3.38       43.09     17.02 o
  14   1  10       88.96       74.93     19.70 o
  15   1  10        4.47      -19.18     16.93 o
  16   1  10        4.79       31.24     17.35 o
 -21   2  10       23.98      -15.86     30.59 o
 -20   2  10        0.42       -2.75     31.90 o
 -19   2  10       36.05       21.32     29.90 o
 -18   2  10        3.62       60.80     51.62 o
 -17   2  10        8.11       59.37     53.56 o
 -16   2  10        0.15      -20.89     55.75 o
 -15   2  10       25.62       11.98     56.26 o
 -14   2  10        0.10       -3.31     56.62 o
 -13   2  10       20.57       17.68     64.77 o
 -11   2  10       39.17       54.43     31.24 o
 -10   2  10       58.47       48.46     32.62 o
  -9   2  10       19.84       47.60     32.26 o
  -8   2  10       42.80       74.10     31.09 o
  -7   2  10        9.69       17.07     31.39 o
  -6   2  10       75.70       57.43     29.61 o
  -5   2  10      215.21      244.99     38.68 o
  -4   2  10      239.23      319.35     39.96 o
  -3   2  10       44.55       48.72     32.62 o
  -2   2  10      143.10      115.33     29.87 o
  -1   2  10      589.88      558.48     22.84 o
   0   2  10      631.53      649.94     26.86 o
   1   2  10     2139.93     2158.92    143.80 o
   2   2  10       38.89       37.57     21.32 o
   3   2  10      567.59      562.36     38.72 o
   4   2  10       54.07       53.23     19.40 o
   5   2  10      189.27      207.67     20.40 o
   6   2  10      124.14      124.56     22.03 o
   7   2  10       53.06       76.02     20.73 o
   8   2  10        8.97       17.07     18.96 o
   9   2  10       28.76       65.46     19.64 o
  10   2  10       53.88       39.47     20.87 o
  11   2  10        1.69        0.21     20.10 o
  12   2  10       11.98        8.77     19.68 o
  13   2  10       62.84       42.43     19.49 o
  14   2  10       44.20       33.03     22.89 o
 -18   3  10        6.17       21.35     59.16 o
 -17   3  10        5.48       15.64     63.19 o
 -16   3  10       25.49       30.32     81.49 o
 -14   3  10       77.61       37.66     42.65 o
 -13   3  10      241.05      179.90     32.87 o
 -12   3  10       14.70       38.98     33.38 o
 -11   3  10        0.80      -48.51     39.85 o
 -10   3  10       90.02       83.98     31.14 o
  -9   3  10      200.55      183.88     32.21 o
  -8   3  10       82.70       56.92     32.05 o
  -7   3  10        4.60       16.36     30.88 o
  -6   3  10       90.27       79.70     36.49 o
  -5   3  10      146.27       96.93     39.95 o
  -4   3  10        0.00       21.05     31.29 o
  -3   3  10       46.16       52.03     29.71 o
  -2   3  10      244.40      203.96     31.85 o
  -1   3  10       42.86       48.84     29.80 o
   0   3  10      121.91      155.55     23.09 o
   1   3  10       85.63       94.59     20.37 o
   2   3  10        2.54        9.05     22.10 o
   3   3  10       13.30       37.18     21.29 o
   4   3  10       88.30       96.83     22.18 o
   5   3  10       41.26       56.94     19.48 o
   6   3  10        0.63       26.54     19.22 o
   7   3  10        3.73       17.21     29.03 o
   8   3  10       33.53       41.59     22.52 o
   9   3  10       76.02       51.57     33.92 o
  10   3  10        2.58       40.86     35.91 o
  11   3  10       17.67       21.06     20.62 o
  12   3  10       22.42       37.60     22.93 o
 -14   4  10        2.23      -11.82     33.43 o
 -13   4  10        0.21      -17.28     33.48 o
 -12   4  10        3.41       21.45     40.77 o
 -11   4  10        4.33       21.61     31.09 o
 -10   4  10       37.16       44.49     31.65 o
  -9   4  10       74.71      123.48     37.71 o
  -8   4  10       74.50       70.17     30.02 o
  -7   4  10       36.54       52.54     31.19 o
  -6   4  10       27.31       77.10     37.61 o
  -5   4  10        6.15       26.75     30.12 o
  -4   4  10       45.77       54.88     30.68 o
  -3   4  10        0.19      -20.94     37.46 o
  -2   4  10        0.32       -6.57     31.14 o
  -1   4  10        4.76       30.50     26.19 o
   0   4  10       43.04       14.49     25.14 o
   1   4  10        4.55       -1.36     23.91 o
   2   4  10        1.62       14.54     27.39 o
   3   4  10       19.96        2.82     21.13 o
   4   4  10        2.26        6.54     21.88 o
   5   4  10       62.91       70.93     21.10 o
   6   4  10       82.28      111.57     21.49 o
   7   4  10       37.87       86.61     21.32 o
   8   4  10       14.68        9.82     23.43 o
 -21   1  11       29.70       18.04     29.00 o
 -20   1  11        8.81       29.36     29.78 o
 -19   1  11        4.82       28.36     30.27 o
 -18   1  11        0.82        5.69     30.13 o
 -17   1  11        0.02       -8.70     30.89 o
 -16   1  11        5.77       43.83     60.08 o
 -15   1  11       27.44       55.09     61.36 o
 -14   1  11       37.61       57.13     61.25 o
 -13   1  11      130.30      118.33     62.99 o
 -12   1  11       18.32       13.92     27.53 o
 -11   1  11      736.19      704.18     29.10 o
 -10   1  11        0.41       -5.53     24.24 o
  -9   1  11     1799.37     1681.00     31.67 o
  -8   1  11      332.62      305.47     35.17 o
  -7   1  11      558.95      485.22     88.34 o
  -6   1  11       70.52       89.70     32.49 o
  -5   1  11        9.14       16.21     27.10 o
  -4   1  11       29.10       42.90     32.81 o
  -3   1  11       21.75       14.03     18.38 o
  -2   1  11      208.88      220.59     21.58 o
  -1   1  11      123.17      132.67     19.06 o
   0   1  11      530.76      524.87     20.83 o
   1   1  11       76.65       56.35     18.60 o
   2   1  11      156.81      159.31     19.39 o
   3   1  11       21.57       40.28     19.53 o
   4   1  11     2393.25     2427.18     60.82 o
   5   1  11      519.40      556.16     22.77 o
   6   1  11       79.63       91.44     22.38 o
   7   1  11       68.57       87.51     19.92 o
   8   1  11       11.51       17.65     17.43 o
   9   1  11        0.33       35.29     18.47 o
  10   1  11       29.44        5.82     18.83 o
  11   1  11       64.77       86.40     19.71 o
  12   1  11        7.06       24.63     26.40 o
  13   1  11       52.66       48.19     18.42 o
  14   1  11       19.50       52.50     19.35 o
  15   1  11        4.23        0.71     19.75 o
 -20   2  11       34.80       38.10     30.49 o
 -19   2  11       22.67       20.94     53.05 o
 -18   2  11        0.25       32.72     49.99 o
 -17   2  11        3.62       22.93     54.93 o
 -16   2  11        4.97        0.31     55.34 o
 -15   2  11       72.52       94.07     65.54 o
 -14   2  11       49.32       49.41     54.57 o
 -13   2  11       31.19       58.40     33.02 o
 -12   2  11      225.90      229.24     34.04 o
 -11   2  11      145.30      128.78     30.73 o
 -10   2  11      169.50      140.51     32.72 o
  -9   2  11       27.77       22.47     30.68 o
  -8   2  11       63.61        6.62     32.00 o
  -7   2  11      904.67      799.65     36.09 o
  -6   2  11      206.49      197.64     33.69 o
  -5   2  11       12.87       50.09     31.49 o
  -4   2  11        2.75       -9.84     32.21 o
  -3   2  11      206.73      232.65     40.67 o
  -2   2  11       13.86       31.11     30.24 o
  -1   2  11      232.82      271.76     29.54 o
   0   2  11      588.82      567.24     30.86 o
   1   2  11       47.63       82.10     27.41 o
   2   2  11      399.87      429.04     24.39 o
   3   2  11      238.14      254.16     22.28 o
   4   2  11      112.95      136.10     22.53 o
   5   2  11        1.97       -1.82     21.66 o
   6   2  11       12.05       -0.48     20.15 o
   7   2  11       96.38       99.22     21.87 o
   8   2  11       47.49       75.87     20.65 o
   9   2  11        0.76       43.46     25.08 o
  10   2  11        9.48       10.07     19.06 o
  11   2  11        4.01        5.03     19.44 o
  12   2  11       13.17       31.26     20.53 o
  13   2  11       20.24       56.53     20.26 o
 -16   3  11       67.01      109.72     41.89 o
 -15   3  11        0.17        8.10     33.79 o
 -14   3  11        2.67       48.11     33.28 o
 -13   3  11        3.08       15.95     33.33 o
 -12   3  11       11.55        7.39     32.51 o
 -11   3  11        3.04        6.83     31.44 o
 -10   3  11        8.61       29.61     31.14 o
  -9   3  11       27.67       -3.01     38.53 o
  -8   3  11        0.19       29.05     30.63 o
  -7   3  11        3.99       12.08     30.47 o
  -6   3  11       46.51       44.49     31.39 o
  -5   3  11      382.96      369.31     39.91 o
  -4   3  11       75.00       71.86     38.32 o
  -3   3  11       22.60       28.74     32.21 o
  -2   3  11       69.99      104.62     31.44 o
  -1   3  11       35.50       10.75     31.70 o
   0   3  11       22.96       54.15     20.87 o
   1   3  11       18.17       51.90     22.20 o
   2   3  11       17.07       29.03     20.72 o
   3   3  11        0.03       26.04     21.77 o
   4   3  11       17.51       35.72     20.98 o
   5   3  11        2.87       17.02     32.66 o
   6   3  11       57.57       39.82     23.68 o
   7   3  11       98.67       55.46     20.29 o
   8   3  11        0.93       28.15     18.91 o
   9   3  11       65.99       61.91     19.17 o
  10   3  11       46.38       39.90     20.97 o
  11   3  11       33.28       14.09     22.56 o
 -12   4  11        0.02       -6.22     34.04 o
 -11   4  11       10.72      -12.03     33.43 o
 -10   4  11      116.09       85.97     32.77 o
  -9   4  11        7.76       28.13     32.36 o
  -8   4  11       10.09       -8.71     31.54 o
  -7   4  11        9.43      -27.16     31.95 o
  -6   4  11       26.26       19.26     31.49 o
  -5   4  11        0.13       38.58     31.60 o
  -4   4  11        2.45       31.95     31.24 o
  -3   4  11        1.92      -20.18     30.83 o
  -2   4  11        0.15       -5.30     38.27 o
  -1   4  11        1.31       18.60     31.60 o
   0   4  11       82.59       94.18     27.24 o
   1   4  11      101.92      104.93     25.50 o
   2   4  11       27.37       94.47     33.38 o
   3   4  11       53.28       85.94     24.28 o
   4   4  11        9.14       31.77     22.17 o
   5   4  11        0.42      -11.78     21.37 o
   6   4  11        5.56      -14.68     29.44 o
 -21   0  12       48.05       57.03     48.41 o
 -20   0  12        0.65       15.90     36.95 o
 -19   0  12      156.83      115.23     48.31 o
 -18   0  12      126.87      170.21     47.50 o
 -17   0  12        3.46       47.90     47.80 o
 -16   0  12       49.86      122.97     48.31 o
 -15   0  12       11.50       35.98     45.46 o
 -13   0  12        0.88        1.68     37.81 o
 -12   0  12      319.56      338.01     39.91 o
 -11   0  12        0.61       29.25     36.44 o
 -10   0  12      101.27      128.27     37.66 o
  -9   0  12      115.63      116.65     37.00 o
  -8   0  12      275.43      308.75     39.35 o
  -7   0  12       37.89       47.60     38.27 o
  -6   0  12      677.61      668.99     43.18 o
  -5   0  12      339.33      303.61     44.70 o
  -4   0  12      297.99      321.19     46.53 o
  -3   0  12       10.32       39.22     29.81 o
  -2   0  12        6.07       13.55     29.70 o
  -1   0  12       12.72       -7.92     27.98 o
   0   0  12       71.55       52.00     27.83 o
   1   0  12      363.31      405.51     29.25 o
   2   0  12      306.09      321.39     28.92 o
   3   0  12      769.23      828.28     29.11 o
   4   0  12      368.24      419.16     27.40 o
   5   0  12      116.42      138.41     26.30 o
   6   0  12      395.84      428.10     64.27 o
   7   0  12     1796.62     1825.96    379.90 o
   8   0  12     1174.78     1246.58     83.15 o
   9   0  12       20.46       34.02     57.33 o
  10   0  12       10.63       56.90     33.79 o
  11   0  12        8.28        1.63     23.80 o
  12   0  12        0.30       59.17     27.32 o
  13   0  12        4.61        9.63     34.50 o
  14   0  12       17.98        9.43     27.32 o
 -21   1  12       10.35       80.29     33.58 o
 -20   1  12       35.38       37.28     32.23 o
 -19   1  12        7.50       17.49     29.20 o
 -18   1  12       20.78       16.15     51.47 o
 -17   1  12       38.65       20.03     57.38 o
 -16   1  12      133.38      133.57     57.69 o
 -15   1  12        0.78       27.47     57.58 o
 -14   1  12       47.19       62.31     27.01 o
 -13   1  12       35.64       23.21     24.13 o
 -12   1  12       99.27       96.28     24.86 o
 -11   1  12      889.38      809.76     28.63 o
 -10   1  12        0.07       -7.80     29.34 o
  -9   1  12      243.87      244.35     26.05 o
  -8   1  12      131.65      139.52     27.17 o
  -7   1  12      665.08      666.33     90.43 o
  -6   1  12       23.98       38.27     28.05 o
  -5   1  12       70.22      104.47     34.45 o
  -4   1  12      131.62       94.24     32.26 o
  -3   1  12      197.94      185.79     23.28 o
  -2   1  12       20.60       26.23     18.08 o
  -1   1  12      100.32       84.44     18.27 o
   0   1  12       26.29       45.30     17.81 o
   1   1  12       52.79       66.44     18.86 o
   2   1  12      551.02      558.14     35.81 o
   3   1  12      286.84      264.87     22.68 o
   4   1  12      105.65       86.84     18.08 o
   5   1  12      113.80      125.46     18.51 o
   6   1  12        1.25       -4.43     18.52 o
   7   1  12       21.41       21.30     20.86 o
   8   1  12       64.62       81.49     17.43 o
   9   1  12       22.43       26.67     18.58 o
  10   1  12        0.35        9.28     16.78 o
  11   1  12       20.95       43.16     19.51 o
  12   1  12        0.10       31.62     17.14 o
  13   1  12        3.07       17.81     18.04 o
 -19   2  12        6.71      -13.15     59.32 o
 -18   2  12        6.73        1.02     59.67 o
 -17   2  12       24.45       32.67     60.49 o
 -16   2  12        0.57        4.16     47.15 o
 -15   2  12        0.41       25.23     33.33 o
 -14   2  12        7.57       19.67     32.56 o
 -13   2  12       69.08       91.12     30.88 o
 -12   2  12        5.21       -6.62     29.96 o
 -11   2  12        0.41       21.66     32.82 o
 -10   2  12      314.27      292.08     33.94 o
  -9   2  12        1.24       22.17     28.28 o
  -8   2  12       45.19       52.34     28.44 o
  -7   2  12      490.30      517.59     33.33 o
  -6   2  12      558.24      568.43     40.67 o
  -5   2  12      348.93      352.59     32.77 o
  -4   2  12        0.98       43.37     29.96 o
  -3   2  12       73.32       39.24     31.09 o
  -2   2  12      369.54      339.97     30.21 o
  -1   2  12       51.68       58.94     20.82 o
   0   2  12        3.08        6.90     20.24 o
   1   2  12      196.72      190.92     22.23 o
   2   2  12       79.52       89.58     20.01 o
   3   2  12       17.55       40.20     22.06 o
   4   2  12      104.71      103.48     26.47 o
   5   2  12        2.58       17.06     20.08 o
   6   2  12       24.90       39.09     19.77 o
   7   2  12       16.24       39.55     20.46 o
   8   2  12       17.86       10.89     20.76 o
   9   2  12        4.12      -17.06     21.31 o
  10   2  12       50.64       44.71     20.06 o
  11   2  12       17.91       29.46     28.47 o
  12   2  12       36.83      -12.30     20.13 o
 -16   3  12        2.93      -16.51     35.16 o
 -15   3  12       26.79       79.70     34.04 o
 -14   3  12        1.55       43.77     34.14 o
 -13   3  12        2.77       13.76     32.72 o
 -12   3  12        0.07      -25.99     32.97 o
 -11   3  12        0.13      -27.52     31.70 o
 -10   3  12        0.12       28.74     30.53 o
  -9   3  12       77.85       87.86     31.09 o
  -8   3  12       75.21      117.41     31.55 o
  -7   3  12      120.57      120.98     31.85 o
  -6   3  12       24.15       30.53     31.09 o
  -5   3  12        2.05      -21.81     37.97 o
  -4   3  12       64.10       73.89     30.37 o
  -3   3  12      128.52      117.62     31.80 o
  -2   3  12       37.72       -3.82     31.44 o
  -1   3  12       26.00       59.17     32.82 o
   0   3  12        6.85        6.94     28.43 o
   1   3  12        5.19       22.27     20.88 o
   2   3  12        0.35       -0.09     21.07 o
   3   3  12        0.83       -6.91     20.87 o
   4   3  12      116.37      117.36     22.82 o
   5   3  12       83.69      109.62     22.33 o
   6   3  12      203.94      205.97     21.53 o
   7   3  12       66.08       66.42     19.56 o
   8   3  12       15.13       12.10     20.97 o
   9   3  12        1.32       12.51     19.60 o
 -11   4  12        5.00       72.16     34.35 o
 -10   4  12        7.15       -1.78     33.63 o
  -9   4  12       16.05       14.47     32.97 o
  -8   4  12       12.56       69.15     32.31 o
  -7   4  12       27.76       65.84     31.70 o
  -6   4  12       18.42       -2.90     31.85 o
  -5   4  12       13.79       30.47     31.85 o
  -4   4  12        1.29       33.89     38.73 o
  -3   4  12        4.12      -32.46     31.44 o
  -2   4  12       17.79       18.70     31.95 o
  -1   4  12       53.29       79.96     32.46 o
   0   4  12       52.32       83.22     34.76 o
   1   4  12       18.34       13.18     26.90 o
   2   4  12        0.32        4.98     29.64 o
   3   4  12       14.93       31.35     22.24 o
 -20   1  13       65.00       38.53     44.79 o
 -19   1  13       51.11        7.19     33.43 o
 -18   1  13        3.71       32.66     34.35 o
 -17   1  13        0.86       -5.35     56.57 o
 -16   1  13       59.49       56.75     26.91 o
 -15   1  13       98.55       75.67     23.97 o
 -14   1  13       35.19       48.72     27.53 o
 -13   1  13       15.69       17.28     24.65 o
 -12   1  13        5.63       32.60     24.19 o
 -11   1  13       15.61       28.03     25.04 o
 -10   1  13        0.29       14.07     28.85 o
  -9   1  13      276.48      290.14     29.60 o
  -8   1  13        1.89       23.77     32.77 o
  -7   1  13      126.45      143.44     33.94 o
  -6   1  13      402.62      390.85     35.34 o
  -5   1  13      138.98      179.16     34.18 o
  -4   1  13       12.21        9.38     33.31 o
  -3   1  13      169.83      159.69     28.88 o
  -2   1  13      335.03      338.39     30.60 o
  -1   1  13       62.93       31.71     19.01 o
   0   1  13       15.28       29.07     19.44 o
   1   1  13      190.58      181.90     19.88 o
   2   1  13      276.27      299.09     22.88 o
   3   1  13      172.87      186.37     20.54 o
   4   1  13       97.70      123.44     18.54 o
   5   1  13       48.48       38.07     17.58 o
   6   1  13       32.88       47.17     19.13 o
   7   1  13      353.42      350.38     17.79 o
   8   1  13       25.18       24.18     18.47 o
   9   1  13      111.56       89.29     18.56 o
  10   1  13       48.61       29.85     19.11 o
  11   1  13      189.71      144.48     22.44 o
  12   1  13        5.72       23.53     18.49 o
 -18   2  13       24.78       15.44     28.25 o
 -17   2  13       43.87       80.31     34.50 o
 -16   2  13       12.33        0.05     39.80 o
 -15   2  13        0.07       11.67     31.14 o
 -14   2  13       38.91       82.81     32.72 o
 -13   2  13      164.33      170.11     39.90 o
 -12   2  13        5.11      -21.96     30.88 o
 -11   2  13       13.89       54.94     30.17 o
 -10   2  13        6.41       24.87     30.07 o
  -9   2  13        0.77       24.16     32.05 o
  -8   2  13      359.05      365.99     35.22 o
  -7   2  13      140.26      156.15     31.14 o
  -6   2  13      176.38      206.86     32.72 o
  -5   2  13      114.43      128.32     30.42 o
  -4   2  13      558.79      692.58     42.51 o
  -3   2  13      169.02      194.42     32.82 o
  -2   2  13       11.88       -7.64     32.10 o
  -1   2  13       46.96       56.15     20.32 o
   0   2  13       70.73       71.92     22.43 o
   1   2  13       17.32       19.08     20.64 o
   2   2  13        5.54       -4.65     19.94 o
   3   2  13        0.09        3.85     19.72 o
   4   2  13       49.64       60.97     21.91 o
   5   2  13        1.45       21.17     19.78 o
   6   2  13       24.33       22.52     22.27 o
   7   2  13       30.38       29.86     21.74 o
   8   2  13       79.48       99.47     27.29 o
   9   2  13       30.75       25.15     19.67 o
  10   2  13       29.45       22.07     23.28 o
 -15   3  13       14.92       50.25     33.43 o
 -14   3  13        0.80        8.05     33.07 o
 -13   3  13        2.22       46.32     32.51 o
 -12   3  13       55.66       66.71     33.53 o
 -11   3  13       46.67       49.38     33.12 o
 -10   3  13       49.43       71.35     36.79 o
  -9   3  13        6.87       16.41     32.10 o
  -8   3  13        8.10       56.77     38.27 o
  -7   3  13       28.40       18.96     31.44 o
  -6   3  13        0.03      -36.39     30.42 o
  -5   3  13       58.99       78.48     31.85 o
  -4   3  13      387.18      466.39     34.56 o
  -3   3  13        0.94       27.16     32.16 o
  -2   3  13       22.39       25.02     32.36 o
  -1   3  13        0.47       -8.00     35.16 o
   0   3  13       27.53       38.19     36.39 o
   1   3  13       11.27       40.25     23.27 o
   2   3  13       14.87       35.52     21.12 o
   3   3  13       92.00      125.44     21.60 o
   4   3  13      105.32      127.74     21.79 o
   5   3  13        0.04       10.63     20.76 o
   6   3  13        0.98        1.45     21.28 o
   7   3  13       29.48       32.90     23.33 o
  -8   4  13        0.76       18.65     32.61 o
  -7   4  13       26.63       69.20     34.50 o
  -6   4  13       44.51       33.79     34.04 o
  -5   4  13        5.14       54.17     40.31 o
  -4   4  13        4.20      -12.94     34.25 o
  -3   4  13       17.14       23.54     34.60 o
  -2   4  13       12.80       54.37     33.23 o
  -1   4  13        1.27       -2.40     34.14 o
   0   4  13       34.00       27.31     33.99 o
 -19   0  14        4.54      -28.59     47.44 o
 -18   0  14        0.12      -14.88     31.75 o
 -17   0  14      132.19      101.63     32.20 o
 -16   0  14      271.45      315.19     48.80 o
 -15   0  14       25.97        6.70     33.51 o
 -14   0  14       10.14       17.07     38.63 o
 -13   0  14      171.54      218.78     45.71 o
 -12   0  14      106.12      117.01     44.49 o
 -11   0  14       64.26       39.19     38.68 o
 -10   0  14       80.72       66.91     40.77 o
  -9   0  14      115.30      126.49     40.31 o
  -8   0  14      117.00      154.36     46.94 o
  -7   0  14      125.03      128.68     40.57 o
  -6   0  14      173.43      181.99     42.40 o
  -5   0  14       50.94       83.07     41.02 o
  -4   0  14      249.28      339.83     44.24 o
  -3   0  14      719.82      743.45     40.24 o
  -2   0  14      580.69      602.58     30.82 o
  -1   0  14       12.38        3.84     25.66 o
   0   0  14       32.27       30.39     28.70 o
   1   0  14      172.34      172.84     28.77 o
   2   0  14      211.81      168.71     25.15 o
   3   0  14       42.54       80.57     27.63 o
   4   0  14       11.90       17.36     26.75 o
   5   0  14     1350.91     1579.05    148.31 o
   6   0  14      119.75       93.26     26.74 o
   7   0  14       52.47        4.39     43.32 o
   8   0  14      129.47      138.62     26.57 o
   9   0  14       36.09       18.13     27.05 o
  10   0  14      146.86      142.00     26.54 o
  11   0  14       87.65      132.98     28.04 o
 -19   1  14        0.79       14.60     22.30 o
 -18   1  14      130.53      145.73     28.55 o
 -17   1  14        0.00        5.22     26.74 o
 -16   1  14       37.82       35.42     28.00 o
 -15   1  14       28.77       24.05     26.30 o
 -14   1  14       12.66       24.33     27.10 o
 -13   1  14        0.74        5.53     25.28 o
 -12   1  14        4.49       30.30     25.47 o
 -11   1  14       23.16       29.59     25.76 o
 -10   1  14      129.53      133.77     29.34 o
  -9   1  14       42.90       35.58     33.31 o
  -8   1  14        7.62       16.43     33.41 o
  -7   1  14       51.51       60.39     29.05 o
  -6   1  14       22.42       43.16     32.53 o
  -5   1  14       16.21       21.96     33.90 o
  -4   1  14        2.75       15.85     28.28 o
  -3   1  14        0.69       19.48     33.14 o
  -2   1  14       14.44        6.28     21.12 o
  -1   1  14      187.56      220.20     27.47 o
   0   1  14       37.65       29.62     19.97 o
   1   1  14       15.55       34.67     17.80 o
   2   1  14       50.67       63.30     18.19 o
   3   1  14       15.83       61.89     19.59 o
   4   1  14       27.68       55.46     19.02 o
   5   1  14       29.98       37.27     18.70 o
   6   1  14       16.42        1.23     18.78 o
   7   1  14        5.94       29.86     17.22 o
   8   1  14       33.52       15.33     28.45 o
   9   1  14       86.70       74.30     18.04 o
  10   1  14       74.87       58.75     18.34 o
 -17   2  14        0.61       -7.39     40.05 o
 -16   2  14       27.55       64.36     34.96 o
 -15   2  14        1.66        3.62     32.16 o
 -14   2  14        0.13       39.90     32.16 o
 -13   2  14        2.55        4.18     38.83 o
 -12   2  14        4.08       -4.38     31.75 o
 -11   2  14       11.66       42.86     31.09 o
 -10   2  14       93.76      116.70     31.70 o
  -9   2  14        4.08       52.79     37.10 o
  -8   2  14      326.12      325.16     40.16 o
  -7   2  14       29.15       81.59     38.78 o
  -6   2  14       80.53      102.43     37.61 o
  -5   2  14       22.14      101.46     39.70 o
  -4   2  14        0.31       23.90     36.44 o
  -3   2  14      119.94      127.76     30.93 o
  -2   2  14        8.30        1.17     32.21 o
  -1   2  14       33.42       35.03     21.34 o
   0   2  14        0.14       22.23     20.53 o
   1   2  14        6.30       64.48     38.09 o
   2   2  14        5.50       44.00     22.16 o
   3   2  14        2.04       17.16     19.98 o
   4   2  14        0.15       26.80     20.00 o
   5   2  14        4.73       -1.02     21.59 o
   6   2  14        9.45        6.67     28.83 o
   7   2  14       56.42       18.27     21.11 o
   8   2  14       25.27       33.99     21.32 o
   9   2  14       35.00       51.29     23.44 o
 -14   3  14       48.08       44.69     35.16 o
 -13   3  14       29.65       15.80     37.46 o
 -12   3  14        0.34       32.00     40.21 o
 -11   3  14       26.65       39.65     39.85 o
 -10   3  14       28.30       58.81     32.16 o
  -9   3  14        2.65       25.12     32.26 o
  -8   3  14        0.88       -1.27     38.78 o
  -7   3  14       17.07       75.93     31.65 o
  -6   3  14        0.34       -4.79     40.16 o
  -5   3  14       98.81       91.02     31.55 o
  -4   3  14      124.05      146.67     34.76 o
  -3   3  14      146.72      182.60     40.97 o
  -2   3  14       74.48      116.04     35.42 o
  -1   3  14       25.34       51.93     32.87 o
   0   3  14      151.08      172.20     35.57 o
   1   3  14       17.68       21.70     25.28 o
   2   3  14        0.66        1.17     22.55 o
   3   3  14       14.70       45.62     25.56 o
   4   3  14        4.41       17.11     24.33 o
   5   3  14        0.97       17.46     21.44 o
 -18   1  15       39.17       56.07     29.23 o
 -17   1  15       16.39       19.49     29.59 o
 -16   1  15       16.13        8.03     28.78 o
 -15   1  15        5.60        7.30     27.90 o
 -14   1  15       46.84       62.07     25.18 o
 -13   1  15      198.88      234.04     26.42 o
 -12   1  15       91.84       76.21     29.78 o
 -11   1  15        8.25       44.95     29.98 o
 -10   1  15       96.24      104.87     26.57 o
  -9   1  15        0.08       -5.53     33.69 o
  -8   1  15        7.02        1.83     33.84 o
  -7   1  15       20.50        7.18     28.30 o
  -6   1  15       29.76       39.12     33.81 o
  -5   1  15        4.20        9.05     27.67 o
  -4   1  15       37.61       68.52     33.89 o
  -3   1  15       17.32       15.47     33.55 o
  -2   1  15       59.20       70.63     20.80 o
  -1   1  15       78.70       73.93     19.33 o
   0   1  15      339.82      367.09     32.27 o
   1   1  15       98.65       97.23     20.17 o
   2   1  15       15.72       12.22     18.49 o
   3   1  15        0.08       14.13     18.62 o
   4   1  15       12.54       19.95     17.73 o
   5   1  15        0.79       32.65     18.60 o
   6   1  15        2.12        3.73     19.54 o
   7   1  15       15.89       -0.65     18.47 o
   8   1  15      134.33      112.81     26.27 o
   9   1  15        8.48       12.35     20.62 o
 -16   2  15       13.55       42.20     35.72 o
 -15   2  15       72.34       73.38     35.32 o
 -14   2  15       61.22       43.88     34.76 o
 -13   2  15       12.44       66.96     40.11 o
 -12   2  15      129.97       71.91     40.26 o
 -11   2  15       69.70       62.17     31.95 o
 -10   2  15       19.43       39.90     38.68 o
  -9   2  15        0.59       34.70     38.02 o
  -8   2  15        1.25       21.86     31.90 o
  -7   2  15       91.44       95.86     31.24 o
  -6   2  15        7.90       -9.84     31.09 o
  -5   2  15        1.44       -0.20     32.05 o
  -4   2  15       11.98       -6.47     32.16 o
  -3   2  15       55.55       86.68     33.33 o
  -2   2  15       93.46      133.16     41.79 o
  -1   2  15        2.66      -16.50     25.02 o
   0   2  15       17.89       19.35     21.85 o
   1   2  15       54.88       52.58     20.60 o
   2   2  15       29.62       52.07     20.68 o
   3   2  15       21.13       34.86     22.10 o
   4   2  15       29.06       49.36     24.86 o
   5   2  15        3.63       18.43     22.04 o
   6   2  15       18.46       26.76     21.74 o
   7   2  15        6.32       -2.77     21.74 o
 -11   3  15        4.24       -8.61     32.77 o
 -10   3  15       20.93       34.65     32.87 o
  -9   3  15        5.42       26.75     33.84 o
  -8   3  15        3.80       34.55     40.21 o
  -7   3  15       37.17       43.93     33.48 o
  -6   3  15       54.51       40.11     38.58 o
  -5   3  15       86.19       98.15     33.63 o
  -4   3  15      312.81      351.81     42.45 o
  -3   3  15       25.73       86.73     32.41 o
  -2   3  15       12.96       69.15     32.05 o
  -1   3  15       16.56      -35.01     42.04 o
   0   3  15        0.03       27.62     34.35 o
   1   3  15        0.90       20.41     22.77 o
   2   3  15        7.16       11.13     23.84 o
 -17   0  16       12.72       22.93     33.40 o
 -16   0  16        7.60       22.50     31.64 o
 -15   0  16      405.04      542.18     46.18 o
 -14   0  16        0.51       27.72     47.29 o
 -13   0  16       37.43       49.08     41.07 o
 -12   0  16       12.78       21.81     39.65 o
 -11   0  16       70.26      104.42     39.70 o
 -10   0  16      114.33      189.94     43.27 o
  -9   0  16      224.84      222.36     41.99 o
  -8   0  16       32.35       53.97     40.72 o
  -7   0  16      260.44      324.54     48.77 o
  -6   0  16       22.48        8.51     42.40 o
  -5   0  16       35.07       45.10     43.42 o
  -4   0  16      110.96       77.05     43.62 o
  -3   0  16       72.10       86.58     43.27 o
  -2   0  16       11.91       42.35     30.28 o
  -1   0  16        0.35       14.16     30.08 o
   0   0  16       20.23       11.78     50.96 o
   1   0  16       25.81       42.28     29.16 o
   2   0  16      140.81      130.48     26.16 o
   3   0  16      252.88      225.38     40.64 o
   4   0  16       41.37       61.91     30.81 o
   5   0  16        0.26      -19.99     27.64 o
   6   0  16        3.56      -16.79     27.91 o
   7   0  16       26.89        7.86     31.11 o
 -16   1  16        5.72       29.01     29.41 o
 -15   1  16       22.31       13.39     30.90 o
 -14   1  16        5.58       -0.92     26.67 o
 -13   1  16       29.86       33.01     30.91 o
 -12   1  16       46.63       73.71     32.34 o
 -11   1  16       22.10       20.06     30.77 o
 -10   1  16        0.43        3.57     30.95 o
  -9   1  16       50.19       67.72     34.01 o
  -8   1  16       62.52       37.60     35.13 o
  -7   1  16      141.72      112.27     31.03 o
  -6   1  16        0.01       15.64     33.64 o
  -5   1  16       17.99       21.54     32.68 o
  -4   1  16       75.96       86.68     32.33 o
  -3   1  16        2.95       17.63     28.61 o
  -2   1  16        5.54       16.92     18.48 o
  -1   1  16        4.27       28.03     19.47 o
   0   1  16       23.03       20.83     20.32 o
   1   1  16      108.49      100.21     22.34 o
   2   1  16       12.74       -0.52     18.60 o
   3   1  16        0.34       -6.43     20.05 o
   4   1  16       14.81       37.17     19.73 o
   5   1  16       18.63       34.95     18.02 o
   6   1  16        7.43       38.47     19.18 o
   7   1  16       11.57       45.66     19.15 o
 -14   2  16        1.75       26.30     33.89 o
 -13   2  16        8.35       25.33     33.79 o
 -12   2  16       11.41       23.08     39.55 o
 -11   2  16        4.82       28.95     33.99 o
 -10   2  16      127.18      103.61     40.72 o
  -9   2  16       21.07      -13.30     31.44 o
  -8   2  16        5.37       25.07     39.24 o
  -7   2  16        0.00       52.49     40.16 o
  -6   2  16        8.74       46.27     32.72 o
  -5   2  16        1.68       17.07     32.16 o
  -4   2  16        8.54       56.01     32.41 o
  -3   2  16       11.87       86.07     38.73 o
  -2   2  16       18.13       37.30     40.16 o
  -1   2  16       13.04        6.63     29.82 o
   0   2  16       45.09       56.27     21.89 o
   1   2  16       14.89        9.23     24.36 o
   2   2  16        0.12       36.61     21.17 o
   3   2  16       48.69       23.08     21.72 o
   4   2  16       26.90       38.15     23.18 o
  -7   3  16        1.46      -19.42     32.82 o
  -6   3  16       29.97      -52.29     40.46 o
  -5   3  16       10.27       55.09     34.40 o
  -4   3  16       51.66       70.68     33.69 o
  -3   3  16        8.29       35.62     35.72 o
 -14   1  17        0.00       21.66     33.29 o
 -13   1  17        0.01       14.80     33.51 o
 -12   1  17      111.20      115.31     34.80 o
 -11   1  17       60.59       74.10     28.42 o
 -10   1  17        1.43       22.77     28.96 o
  -9   1  17       29.93       40.22     30.77 o
  -8   1  17       31.98       40.56     29.90 o
  -7   1  17      113.70      104.57     30.91 o
  -6   1  17       98.75      125.33     30.65 o
  -5   1  17       20.21       41.06     29.87 o
  -4   1  17       38.04       31.52     29.67 o
  -3   1  17        0.60       23.19     29.21 o
  -2   1  17       32.97       34.19     34.45 o
  -1   1  17        7.89        8.83     21.00 o
   0   1  17       16.10        0.41     19.44 o
   1   1  17       31.01       26.28     20.70 o
   2   1  17        3.04        1.25     20.07 o
   3   1  17        3.82       30.76     20.83 o
   4   1  17        5.60       20.94     20.02 o
 -11   2  17        1.94       12.03     34.70 o
 -10   2  17       55.41       42.40     34.40 o
  -9   2  17       95.93       82.71     42.30 o
  -8   2  17        0.73      -25.33     31.65 o
  -7   2  17        0.07       15.24     30.93 o
  -6   2  17        4.51        7.75     41.43 o
  -5   2  17       49.47       57.43     35.26 o
  -4   2  17       50.69       18.40     34.45 o
  -3   2  17       43.24        9.53     42.40 o
  -2   2  17       15.42       16.36     35.32 o
  -1   2  17      146.73      166.60     37.00 o
   0   2  17        6.53       17.20     25.32 o
   1   2  17        0.33       14.50     22.06 o
 -13   0  18        8.63       17.53     50.76 o
 -12   0  18       83.41      124.40     52.39 o
 -11   0  18        4.03       -1.38     42.09 o
 -10   0  18        0.29      -20.08     48.36 o
  -9   0  18       76.51      154.62     49.64 o
  -8   0  18      130.69      154.98     45.15 o
  -7   0  18       66.10      111.81     44.54 o
  -6   0  18       18.96       29.46     43.21 o
  -5   0  18       49.82       89.44     46.37 o
  -4   0  18      191.60      189.17     46.83 o
  -3   0  18      127.55      145.90     46.38 o
  -2   0  18       16.95       19.36     46.93 o
  -1   0  18       15.50       49.81     31.40 o
   0   0  18        4.82       -4.46     31.24 o
   1   0  18        3.89       28.11     27.55 o
   2   0  18        6.92       16.78     28.46 o
 -11   1  18        2.68       37.66     41.84 o
 -10   1  18        0.85       32.10     35.51 o
  -9   1  18        9.68       22.68     31.43 o
  -8   1  18        3.97       -1.57     30.57 o
  -7   1  18        0.09       46.03     36.13 o
  -6   1  18       58.80       72.06     44.16 o
  -5   1  18        8.34       15.01     35.16 o
  -4   1  18       19.47      -10.99     30.96 o
  -3   1  18       10.07       33.96     30.10 o
  -2   1  18        0.08       17.56     34.14 o
  -1   1  18       24.52       13.91     20.75 o
   0   1  18        0.07       14.77     21.02 o
 
